# Supplementary material for: Femoral neck width genetic risk score is a novel independent risk factor for hip fractures
Source: J Bone Miner Res. 2024 Jan 12;39(3):241–51. doi: 10.1093/jbmr/zjae002 (PMC11240160; doi:10.1093/jbmr/zjae002)
Supplement: Supplementary_Tables_Rev_zjae002 [file Supplementary_Tables_Rev_zjae002.xlsx]

## Sheet: Table S1
	Supplementary table 1 Characteristics of UK Biobank Study participants included in the different anlayses
		MR (Incident + prevalent hip fractures)				GRS (Incident hip fractures)
			Hip fracture				Hip fracture
		All	Yes	No		All	Yes	No
		Mean (SD)	Mean (SD)	Mean (SD)		Mean (SD)	Mean (SD)	Mean (SD)
	All	(N=338742)	(N=3816)	(N=334926)		(N=338742)	(N=3222)	(N=335520)
	Age (years)	56.86 (8.06)	62.15 (6.17)	56.80 (8.06)		56.86 (8.06)	62.4 (6.07)	56.81 (8.06)
	Weight (kg)	78.27 (15.98)	74.11 (15.39)	78.32 (15.98)		78.27 (15.98)	74.25 (15.56)	78.31 (15.98)
	Height (cm)	168.65 (9.24)	167.33 (9.20)	168.66 (9.24)		168.65 (9.24)	167.04 (9.2)	168.66 (9.24)
	Males	(N=154653)	(N=1333)	(N=153320)		(N=154653)	(N=1065)	(N=153588)
	Age (years)	57.06 (8.17)	61.14 (7.02)	57.03 (8.17)		57.06 (8.17)	61.62 (6.86)	57.03 (8.17)
	Weight (kg)	86.29 (14.36)	82.41 (14.83)	86.33 (14.35)		86.29 (14.36)	82.89 (15.29)	86.32 (14.35)
	Height (cm)	175.82 (6.78)	175.74 (7.30)	175.82 (6.78)		175.82 (6.78)	175.84 (7.31)	175.82 (6.78)
	Females	(N=184089)	(N=2483)	(N=181606)		(N=184089)	(N=2157)	(N=181932)
	Age (years)	56.69 (7.96)	62.70 (5.59)	56.61 (7.96)		56.69 (7.96)	62.79 (5.6)	56.62 (7.96)
	Weight (kg)	71.53 (14.04)	69.65 (13.75)	71.56 (14.04)		71.53 (14.04)	69.98 (13.82)	71.55 (14.04)
	Height (cm)	162.62 (6.24)	162.81 (6.57)	162.62 (6.24)		162.62 (6.24)	162.69 (6.55)	162.62 (6.24)
	Summary statistics for the different sub-groups from UK Biobank that were used in the Mendelian randomization (MR) and genetic risk score (GRS) analyses. Individuals with DXA scan were excluded from the MR and GRS analyses. For the MR analyses, both prevalent and incident fractures were included as fractures. For the GRS analyses, only incident fractures were included as fractures. Hip fractures …

## Sheet: Table S2
	Supplementary table 2 Conditionally independent genome wide significant variants for femur neck width
											BOLT					COJO
	INDEX	LOCUS	RSID	CHR	BP	C.GENE	C.DIST	EA	OA	EAF	BETA	SE	P	N		BETA	SE	P	VAR
	1	1	rs2284747	1	17306596	MFAP2	0	T	C	0.518933	0.03953	0.00691392	5.4e-08	38150		0.0392469	0.00691696	1.39495e-08	0.000768301
	2	2	rs2807365	1	22485467	WNT4	15005	G	A	0.323888	0.0412454	0.00734365	1.8e-07	38150		0.0409392	0.00734674	2.51206e-08	0.000727621
	3	3	rs143778922	1	51037660	FAF1	0	GT	G	0.087209	0.0851991	0.0122721	9.8e-11	38150		0.0851991	0.0122797	3.97065e-12	0.00116455
	4	4	rs2820449	1	219714999	SLC30A10	143771	G	A	0.65649	0.0520262	0.00725166	2e-12	38150		0.0520262	0.00725639	7.51599e-13	0.00122312
	5	5	rs767282530	2	19727294	OSR1	168880	A	AGATT	0.067235	0.084647	0.0138201	1.5e-08	38150		0.084647	0.0138267	9.24081e-10	0.0008772
	6	6	rs7591141	2	42353031	EML4	43460	T	C	0.228046	0.0456505	0.00825802	7.8e-07	38150		0.0456505	0.00826121	3.27834e-08	0.000730024
	7	7	rs57121650	2	71944847	DYSF	30949	T	C	0.520253	0.0394637	0.00693812	2.5e-08	38150		0.0383923	0.0069435	3.21615e-08	0.000735904
	8	7	rs11684985	2	72895293	EXOC6B	0	A	G	0.128054	0.0602445	0.0102606	6.2e-09	38150		0.0587122	0.0102687	1.08062e-08	0.000756822
	9	8	rs75495843	3	38051211	PLCD1	0	A	G	0.031599	0.12176	0.0197536	4.6e-10	38150		0.12176	0.0197631	7.22997e-10	0.00086368
	10	9	rs17235557	3	56419866	ERC2	0	T	C	0.674166	0.0417597	0.00736724	2.9e-08	38150		0.0417597	0.00737022	1.46166e-08	0.00076085
	11	10	rs7636776	3	99840446	CMSS1	0	C	T	0.410558	0.0554565	0.00699935	2.1e-14	38150		0.0554565	0.00700494	2.43765e-15	0.00148785
	12	11	rs6763927	3	141140366	ZBTB38	0	T	A	0.442719	0.0397001	0.00696087	1.2e-07	38150		0.0397001	0.00696373	1.19119e-08	0.000776275
	13	12	rs2707450	4	17942560	LCORL	0	C	T	0.261476	0.0489724	0.00790771	3.4e-11	38150		0.0489724	0.0079116	6.01835e-10	0.00091659
	14	13	rs112728585	4	81743389	C4orf22	0	C	A	0.019515	0.13382	0.0249574	2.7e-06	38150		0.142529	0.0250068	1.20072e-08	0.000763537
	15	13	rs6824784	4	82275412	RASGEF1B	72136	G	A	0.316214	0.0432047	0.00742407	2.7e-07	38150		0.0456131	0.00743925	8.71008e-10	0.000900138
	16	14	rs2131354	4	145599908	HHIP	0	A	G	0.526239	0.0659062	0.00691307	1.6e-18	38150		0.0658784	0.00692115	1.7585e-21	0.00216329
	17	15	rs1507191	4	151247236	LRBA	0	C	T	0.745291	0.0490294	0.0079165	3.7e-10	38150		0.0489804	0.00792034	6.24472e-10	0.000909342
	18	16	rs77844679	5	170812216	NPM1	1905	G	C	0.822762	0.0565388	0.00903951	2.2e-09	38150		0.0554015	0.00904511	9.06714e-10	0.000898452
	19	16	rs702101	5	171276393	FBXW11	12161	A	G	0.595937	0.0407805	0.00701981	3e-08	38150		0.0403692	0.00702358	9.04824e-09	0.000784339
	20	17	rs31778	5	176522036	FGFR4	0	T	C	0.29449	0.0515982	0.00758963	4.4e-11	38150		0.0514948	0.00759434	1.19604e-11	0.00109283
	21	18	rs806790	6	26218920	HIST1H2AE	1209	G	A	0.5842	0.0397745	0.00705648	1.6e-08	38150		0.0401882	0.0070596	1.25045e-08	0.000781114
	22	19	rs112540634	6	34623905	C6orf106	0	T	C	0.136075	0.0637238	0.0100456	4.2e-09	38150		0.0570183	0.0100774	1.53105e-08	0.00076326
	23	19	rs2258604	6	34997606	ANKS1A	0	A	T	0.656808	0.0585216	0.00729684	2.7e-15	38150		0.0517756	0.00734735	1.83027e-12	0.00121051
	24	19	6:35038589_CCT_C	6	35038589	ANKS1A	0	CCT	C	0.984654	0.201901	0.0293047	7.4e-11	38150		0.180407	0.0294452	8.96136e-10	0.000487424
	25	20	6:158783382_AT_A	6	158783382	TULP4	0	AT	A	0.334554	0.0474554	0.00742754	1.9e-10	38150		0.0474554	0.0074315	1.70606e-10	0.000996474
	26	21	rs798565	7	2752152	AMZ1	0	G	A	0.698733	0.0505252	0.00759104	9.9e-11	38150		0.0505252	0.00759539	2.88961e-11	0.00106721
	27	22	rs148066163	7	47169380	TNS3	145373	CAA	C	0.276008	0.0436852	0.00772945	1.3e-07	38150		0.0436852	0.00773256	1.60905e-08	0.000752506
	28	23	rs42039	7	92244422	CDK6	0	T	C	0.244086	0.0643761	0.00810373	7.8e-15	38150		0.0643761	0.00811038	2.0631e-15	0.00152846
	29	24	rs34275932	7	120816329	CPED1	0	C	G	0.586587	0.0423287	0.00700902	6.6e-09	38150		0.0423287	0.00701225	1.57596e-09	0.000868783
	30	25	rs149882987	7	148584494	EZH2	3081	G	A	0.026699	0.141927	0.0217022	9.8e-10	38150		0.141927	0.0217143	6.31403e-11	0.000953028
	31	26	rs72656010	8	57122215	PLAG1	0	T	C	0.86944	0.0640541	0.0102449	1.4e-09	38150		0.0640541	0.01025	4.12563e-10	0.000923
	32	27	rs75810927	8	69587226	C8orf34	0	C	A	0.774633	0.0477805	0.00832867	2.2e-06	38150		0.0473419	0.0083323	1.33335e-08	0.000772832
	33	28	rs9298310	8	79164782	PKIA	263593	G	C	0.292004	0.074742	0.00761488	2.4e-21	38150		0.0745087	0.00762449	1.48082e-22	0.00228321
	34	29	rs28705285	9	98279801	PTCH1	462	G	T	0.238802	0.0482093	0.00816427	3.6e-09	38150		0.0480612	0.00816797	4.00203e-09	0.000825044
	35	29	rs762624732	9	99106848	SLC35D2	0	T	TA	0.201583	0.0480478	0.00867245	1.4e-07	38150		0.0478801	0.0086759	3.41422e-08	0.000725046
	36	30	rs10123619	9	119353611	ASTN2	0	A	G	0.154029	0.059371	0.00958288	1.2e-09	38150		0.059371	0.00958755	5.92146e-10	0.000922481
	37	31	rs10828316	10	22838389	PIP4K2A	0	C	A	0.327475	0.0461353	0.00735949	6e-09	38150		0.0463229	0.00736323	3.15186e-10	0.000947215
	38	32	rs3740237	10	32557592	EPC1	0	G	C	0.858203	0.0567739	0.00989002	3e-08	38150		0.057049	0.00989422	8.12262e-09	0.000796544
	39	33	rs12776235	10	95019809	MYOF	46378	T	C	0.527393	0.040358	0.0069565	7.6e-07	38150		0.040358	0.00695949	6.67155e-09	0.000811903
	40	34	rs7952436	11	67024534	KDM2A	0	C	T	0.917654	0.118364	0.0126161	8.7e-19	38150		0.116765	0.0126333	2.40409e-20	0.00206517
	41	35	rs923346	11	68182375	LRP5	0	T	C	0.834391	0.0582864	0.00933382	5.9e-09	38150		0.0564796	0.00934052	1.47811e-09	0.000879421
	42	36	rs11609223	12	1419127	ERC1	0	G	T	0.675884	0.0425548	0.00742424	1.2e-08	38150		0.0427718	0.00742742	8.47972e-09	0.000803395
	43	37	rs76895963	12	4384844	CCND2	0	G	T	0.020058	0.189167	0.0270679	1.2e-12	38150		0.189817	0.0270885	2.42945e-12	0.00100257
	44	38	rs11046703	12	23114157	ETNK1	270558	C	T	0.047989	0.104538	0.0161033	5.6e-09	38150		0.104621	0.0161129	8.41404e-11	0.00097227
	45	39	rs59932020	12	24179601	SOX5	75635	T	A	0.219425	0.0596867	0.00840998	1.1e-11	38150		0.0583066	0.00841616	4.27038e-12	0.00114628
	46	40	rs5029277	12	28022055	KLHL42	66082	G	A	0.778099	0.0725675	0.00831814	4.1e-16	38150		0.0655854	0.0083858	5.24053e-15	0.00148894
	47	40	rs11049385	12	28320492	CCDC91	0	G	A	0.311745	0.06038	0.00748663	7.2e-14	38150		0.0529775	0.00754627	2.21313e-12	0.00119863
	48	41	rs10878984	12	69828534	FRS2	35596	T	C	0.342984	0.0483762	0.00730467	8.1e-09	38150		0.0483762	0.00730878	3.61832e-11	0.00105362
	49	42	rs7954185	12	94096173	CRADD	0	A	T	0.485479	0.0522645	0.00693972	5.8e-13	38150		0.0522645	0.00694479	5.24349e-14	0.00136478
	50	43	rs71190381	13	51120097	DLEU1	0	G	GAGTGA	0.786036	0.0833242	0.00844353	1.2e-21	38150		0.0833242	0.00845418	6.45878e-23	0.0023287
	51	44	rs12889267	14	21542766	ARHGEF40	0	A	G	0.831035	0.0546069	0.00923695	1.9e-08	38150		0.0546069	0.00924105	3.43839e-09	0.000829594
	52	45	rs10083313	14	53917808	DDHD1	297808	A	C	0.27153	0.0477203	0.00778884	1.6e-10	38150		0.0477203	0.00779256	9.13549e-10	0.000902861
	53	46	rs28929474	14	94844947	SERPINA1	0	T	C	0.018453	0.14371	0.0258301	1.9e-07	38150		0.143121	0.0258405	3.04821e-08	0.000797845
	54	47	rs569147467	14	103855865	MARK3	0	C	CA	0.325689	0.0423967	0.0074376	2.5e-08	38150		0.0422313	0.00744076	1.38149e-08	0.000775101
	55	48	rs200675402	15	86894913	AGBL1	0	A	AT	0.974017	0.129058	0.0231407	1.5e-08	38150		0.129058	0.023151	2.4807e-08	0.000631601
	56	49	rs8034564	15	99190601	IGF1R	1600	G	A	0.418731	0.0405775	0.00708033	4e-08	38150		0.0405775	0.00708333	1.01268e-08	0.000800022
	57	50	rs30224	16	14406119	MKL2	45489	T	C	0.348214	0.0441464	0.00731311	1.4e-08	38150		0.0441464	0.00731654	1.60167e-09	0.000879711
	58	51	rs7223535	17	29211667	ATAD5	0	G	A	0.730819	0.0492639	0.00775725	1.5e-10	38150		0.0489844	0.00776127	2.76554e-10	0.000947179
	59	52	rs1043515	17	36922196	PIP4K2B	0	G	A	0.569869	0.0536665	0.00699111	2.4e-13	38150		0.0534584	0.00699648	2.1596e-14	0.00140322
	60	53	rs9905385	17	59498250	C17orf82	7609	A	G	0.326228	0.0461386	0.00742239	3.7e-08	38150		0.0429334	0.00743875	7.85292e-09	0.000814272
	61	53	rs4141079	17	59531402	TBX4	0	A	C	0.737025	0.051731	0.00787314	5e-10	38150		0.049246	0.00789016	4.3356e-10	0.000944679
	62	53	rs4968440	17	59613258	TBX4	50787	C	G	0.361604	0.0402193	0.00720774	7.3e-07	38150		0.0397251	0.00721133	3.61473e-08	0.000730296
	63	54	rs17779649	17	70372779	SOX9	250218	A	C	0.87385	0.0836377	0.0104014	1e-13	38150		0.0833533	0.0104101	1.17585e-15	0.00154198
	64	55	rs9912553	17	79959703	ASPSCR1	0	G	C	0.72363	0.0481727	0.00771585	1.7e-09	38150		0.0479006	0.00771973	5.47128e-10	0.000923146
	65	56	rs4369779	18	20735408	CABLES1	0	C	T	0.789004	0.0483367	0.0084607	4e-08	38150		0.0483367	0.00846418	1.12488e-08	0.000774931
	66	57	rs1074047	19	2158748	AP3D1	0	G	A	0.47627	0.0465699	0.00699604	1.4e-10	38150		0.0465699	0.00700007	2.87623e-11	0.00108256
	67	58	rs742630	20	31350664	DNMT3B	0	C	G	0.596455	0.0390119	0.00707024	1.8e-08	38150		0.0403215	0.00707492	1.20362e-08	0.00078592
	68	58	rs149142833	20	32188142	CBFA2T2	0	C	T	0.843089	0.0532485	0.00960322	3e-07	38150		0.0573972	0.00961165	2.34897e-09	0.000855692
	69	59	rs143384	20	34025756	GDF5	0	G	A	0.405321	0.101673	0.00702312	1.5e-47	38150		0.102665	0.00704371	4.02277e-48	0.0050788
	70	60	rs6063031	20	45522102	EYA2	1162	A	G	0.447758	0.0498953	0.00697834	1.5e-12	38150		0.0498953	0.00698293	8.97861e-13	0.00123082
	71	61	rs2298333	21	39673981	KCNJ15	0	C	T	0.432912	0.0422923	0.00699383	2.2e-10	38150		0.0422923	0.00699709	1.50086e-09	0.000877968
	Results for the significant and conditionally indepent signals, from the unconditional GWAS (using BOLT LMM) and from the conditional and joint analysis (using GCTA COJO). Results (Beta) are presented as standard deviation change in FNW for each added effect allele (EA). CHR=Chromosome, BP=Base Pair, C.GENE=Closest gene, C.DIST=Distance to closest gene, OA= other allele, EAF=effect allele frequen…

## Sheet: Table S3
	Supplementary Table 3 Associations of conditionally independent genome wide significant variants for femur neck width with femoral neck BMD
								SNP No		FN-BMD
		Locus No	SNP	Position	Closest gene	Distance to gene	EA	OA		EAF	Beta	P
	1	1	rs2284747	chr1:17306596	MFAP2	0	T	C		0.446698	-0.006228	0.472398
	2	2	rs2807365	chr1:22485467	WNT4	15005	G	A		0.377645	-0.016861	0.04105
	3	3	rs143778922	chr1:51037660	FAF1	0	GT	G
	4	4	rs2820449	chr1:219714999	SLC30A10	143771	G	A		0.696738	0.003155	0.700559
	5	5	rs767282530	chr2:19727294	OSR1	168880	A	AGATT
	6	6	rs7591141	chr2:42353031	EML4	43460	T	C		0.215274	-0.008133	0.365948
	7	7	rs57121650	chr2:71944847	DYSF	30949	T	C		0.552983	-0.003741	0.630928
	8	7	rs11684985	chr2:72895293	EXOC6B	0	A	G		0.107558	0.002726	0.818832
	9	8	rs75495843	chr3:38051211	PLCD1	0	A	G		0.019968	-0.017222	0.455689
	10	9	rs17235557	chr3:56419866	ERC2	0	T	C		0.714479	-0.007774	0.355286
	11	10	rs7636776	chr3:99840446	CMSS1	0	C	T		0.412888	-0.010434	0.217715
	12	11	rs6763927	chr3:141140366	ZBTB38	0	T	A		0.449165	-0.008773	0.259754
	13	12	rs2707450	chr4:17942560	LCORL	0	C	T		0.269769	0.007383	0.398489
	14	13	rs112728585	chr4:81743389	C4orf22	0	C	A		0.0161496	-0.016784	0.593088
	15	13	rs6824784	chr4:82275412	RASGEF1B	72136	G	A		0.345505	-0.012444	0.129038
	16	14	rs2131354	chr4:145599908	HHIP	0	A	G		0.453938	-0.010274	0.184453
	17	15	rs1507191	chr4:151247236	LRBA	0	C	T		0.759507	-0.032677	0.000245
	18	16	rs77844679	chr5:170812216	NPM1	1905	G	C		0.857836	-0.008422	0.412106
	19	16	rs702101	chr5:171276393	FBXW11	12161	A	G		0.621877	-0.008432	0.308794
	20	17	rs31778	chr5:176522036	FGFR4	0	T	C		0.291249	0.006368	0.468518
	21	18	rs806790	chr6:26218920	HIST1H2AE	1209	G	A		0.465394	-0.003026	0.76368
	22	19	rs112540634	chr6:34623905	C6orf106	0	T	C		0.117979	-0.00394	0.721801
	23	19	rs2258604	chr6:34997606	ANKS1A	0	A	T		0.563484	-0.015576	0.05754
	24	19	6:35038589_CCT_C	chr6:35038589	ANKS1A	0	CCT	C
	25	20	6:158783382_AT_A	chr6:158783382	TULP4	0	AT	A
	26	21	rs798565	chr7:2752152	AMZ1	0	G	A		0.746221	-0.027151	0.001087
	27	22	rs148066163	chr7:47169380	TNS3	145373	CAA	C
	28	23	rs42039	chr7:92244422	CDK6	0	T	C		0.194988	0.00294	0.729147
	29	24	rs34275932	chr7:120816329	CPED1	0	C	G		0.630151	0.017488	0.024623
	30	25	rs149882987	chr7:148584494	EZH2	3081	G	A		0.0175815	0.027509	0.294026
	31	26	rs72656010	chr8:57122215	PLAG1	0	T	C		0.877884	-0.006012	0.593264
	32	27	rs75810927	chr8:69587226	C8orf34	0	C	A		0.792204	0.002682	0.79633
	33	28	rs9298310	chr8:79164782	PKIA	263593	G	C		0.356484	-0.009254	0.265957
	34	29	rs28705285	chr9:98279801	PTCH1	462	G	T		0.222832	-0.007213	0.426623
	35	29	rs762624732	chr9:99106848	SLC35D2	0	T	TA
	36	30	rs10123619	chr9:119353611	ASTN2	0	A	G		0.156165	0.00599	0.572452
	37	31	rs10828316	chr10:22838389	PIP4K2A	0	C	A		0.285203	0.003535	0.66781
	38	32	rs3740237	chr10:32557592	EPC1	0	G	C		0.867224	-0.032318	0.003946
	39	33	rs12776235	chr10:95019809	MYOF	46378	T	C		0.616866	0.001927	0.80286
	40	34	rs7952436	chr11:67024534	KDM2A	0	C	T		0.946937	-0.025191	0.118644
	41	35	rs923346	chr11:68182375	LRP5	0	T	C		0.850756	0.045601	1.4e-05
	42	36	rs11609223	chr12:1419127	ERC1	0	G	T		0.692442	-0.010309	0.211915
	43	37	rs76895963	chr12:4384844	CCND2	0	G	T		0.0151154	-0.102236	0.000921
	44	38	rs11046703	chr12:23114157	ETNK1	270558	C	T		0.0740652	-0.009047	0.602298
	45	39	rs59932020	chr12:24179601	SOX5	75635	T	A
	46	40	rs5029277	chr12:28022055	KLHL42	66082	G	A		0.775418	-0.033577	0.000212
	47	40	rs11049385	chr12:28320492	CCDC91	0	G	A		0.241846	-0.030333	0.000293
	48	41	rs10878984	chr12:69828534	FRS2	35596	T	C		0.416627	-0.014912	0.06842
	49	42	rs7954185	chr12:94096173	CRADD	0	A	T		0.463007	-0.006551	0.392473
	50	43	rs71190381	chr13:51120097	DLEU1	0	G	GAGTGA
	51	44	rs12889267	chr14:21542766	ARHGEF40	0	A	G		0.848846	-0.012962	0.211299
	52	45	rs10083313	chr14:53917808	DDHD1	297808	A	C		0.306285	-0.00508	0.556886
	53	46	rs28929474	chr14:94844947	SERPINA1	0	T	C		0.015195	-0.03583	0.177952
	54	47	rs569147467	chr14:103855865	MARK3	0	C	CA
	55	48	rs200675402	chr15:86894913	AGBL1	0	A	AT
	56	49	rs8034564	chr15:99190601	IGF1R	1600	G	A		0.399125	-0.006585	0.402631
	57	50	rs30224	chr16:14406119	MKL2	45489	T	C		0.35179	-0.012156	0.130326
	58	51	rs7223535	chr17:29211667	ATAD5	0	G	A		0.764996	-0.015101	0.084599
	59	52	rs1043515	chr17:36922196	PIP4K2B	0	G	A		0.472474	-0.022524	0.003304
	60	53	rs9905385	chr17:59498250	C17orf82	7609	A	G		0.322196	-0.010848	0.179772
	61	53	rs4141079	chr17:59531402	TBX4	0	A	C		0.731344	-0.024424	0.005123
	62	53	rs4968440	chr17:59613258	TBX4	50787	C	G
	63	54	rs17779649	chr17:70372779	SOX9	250218	A	C		0.876213	-0.015615	0.165447
	64	55	rs9912553	chr17:79959703	ASPSCR1	0	G	C		0.705012	-0.019267	0.035695
	65	56	rs4369779	chr18:20735408	CABLES1	0	C	T		0.792442	-0.011362	0.242112
	66	57	rs1074047	chr19:2158748	AP3D1	0	G	A		0.472315	-0.008866	0.252156
	67	58	rs742630	chr20:31350664	DNMT3B	0	C	G		0.466587	0.01496	0.057034
	68	58	rs149142833	chr20:32188142	CBFA2T2	0	C	T		0.879793	-0.011949	0.265509
	69	59	rs143384	chr20:34025756	GDF5	0	G	A		0.467621	0.009904	0.200304
	70	60	rs6063031	chr20:45522102	EYA2	1162	A	G		0.498886	-0.017901	0.020908
	71	61	rs2298333	chr21:39673981	KCNJ15	0	C	T		0.513922	-0.006346	0.42712
	Associations of 71 conditionally independent significant signals for femur neck width (FNW) with femoral neck bone mineral density (FN-BMD; PMID: 26367794).

## Sheet: Table S4
	Supplementary table 4 MAGMA gene set analysis for FNW GWAS
	SET	VARIABLE	GENE	Gene symbol	CHR	START	STOP	NSNPS	NPARAM	N	ZSTAT	P	ZFITTED_BASE	ZRESID_BASE
	_SET1_	Curated_gene_sets:pid_hedgehog_2pathway										9.49285e-10
			ENSG00000117425	PTCH2	1	45285516	45308735	118	28	38150	0.3949	0.21084	1.6653e-16	0.3949
			ENSG00000123473	STIL	1	47715811	47779819	309	24	38150	2.2735	0.003315	0	2.2735
			ENSG00000054392	HHAT	1	210501596	210849638	2279	159	38150	0.093805	0.268	1.8041e-16	0.093805
			ENSG00000092969	TGFB2	1	218519577	218617961	389	67	38150	2.946	0.00032259	0	2.946
			ENSG00000074047	GLI2	2	121493199	121750229	1175	130	38150	1.6075	0.018473	2.2204e-16	1.6075
			ENSG00000081479	LRP2	2	169983619	170219195	1201	113	38150	-0.35393	0.43943	1.6653e-16	-0.35393
			ENSG00000163501	IHH	2	219919142	219925189	19	5	38150	1.5238	0.033152	2.2204e-16	1.5238
			ENSG00000144857	BOC	3	112929850	113006303	395	55	38150	2.3817	0.0022391	0	2.3817
			ENSG00000121879	PIK3CA	3	178865902	178957881	413	36	38150	0.66109	0.13716	2.2204e-16	0.66109
			ENSG00000163956	LRPAP1	4	3508103	3534286	213	32	38150	2.2841	0.0031066	0	2.2841
			ENSG00000164161	HHIP	4	145567173	145666423	297	23	38150	7.1979	1.0249e-14	0	7.1979
			ENSG00000145675	PIK3R1	5	67511548	67597649	403	68	38150	3.0766	0.00018893	0	3.0766
			ENSG00000128602	SMO	7	128828713	128853386	127	26	38150	1.4462	0.031498	2.2204e-16	1.4462
			ENSG00000164690	SHH	7	155592680	155604967	30	13	38150	0.43251	0.21	1.6653e-16	0.43251
			ENSG00000180447	GAS1	9	89559279	89562104	6	3	38150	0.042336	0.41547	1.7347e-16	0.042336
			ENSG00000185920	PTCH1	9	98205262	98279339	330	41	38150	5.5984	8.1419e-10	0	5.5984
			ENSG00000173020	GRK2	11	67033881	67054027	47	17	38150	2.7084	0.0012838	0	2.7084
			ENSG00000064309	CDON	11	125825691	125933230	575	53	38150	0.32038	0.21003	1.6653e-16	0.32038
			ENSG00000087494	PTHLH	12	28111017	28125638	75	18	38150	5.0869	1.949e-08	0	5.0869
			ENSG00000139549	DHH	12	49483204	49488602	10	6	38150	-0.58167	0.62524	2.2204e-16	-0.58167
			ENSG00000142208	AKT1	14	105235686	105262088	122	29	38150	0.75961	0.11716	2.2204e-16	0.75961
			ENSG00000141480	ARRB2	17	4613784	4624794	44	13	38150	0.46432	0.20032	1.6653e-16	0.46432
	_SET2_	Curated_gene_sets:nikolsky_breast_cancer_20q11_amplicon										2.8507e-15
			ENSG00000125971	DYNLRB1	20	33104214	33128762	54	14	38150	3.6486	2.6962e-05	0	3.6486
			ENSG00000101460	MAP1LC3A	20	33134658	33148149	39	11	38150	4.3683	1.0199e-06	0	4.3683
			ENSG00000101464	PIGU	20	33148346	33264910	272	23	38150	4.6072	2.188e-07	0	4.6072
			ENSG00000198646	NCOA6	20	33284722	33413452	355	29	38150	4.1152	2.405e-06	0	4.1152
			ENSG00000078804	TP53INP2	20	33292094	33301243	27	13	38150	4.1062	3.8079e-06	0	4.1062
			ENSG00000131067	GGT7	20	33432523	33460663	88	17	38150	4.1873	2.1101e-06	0	4.1873
			ENSG00000131069	ACSS2	20	33459949	33515769	153	16	38150	3.7476	1.5112e-05	0	3.7476
			ENSG00000100983	GSS	20	33516236	33543620	60	14	38150	4.133	2.8132e-06	0	4.133
			ENSG00000078814	MYH7B	20	33563206	33590240	119	21	38150	3.895	7.8135e-06	0	3.895
			ENSG00000100991	TRPC4AP	20	33590207	33680674	392	23	38150	3.6092	2.5076e-05	0	3.6092
			ENSG00000088298	EDEM2	20	33703167	33865928	662	46	38150	6.3036	5.709e-12	0	6.3036
			ENSG00000101000	PROCR	20	33759876	33765165	18	6	38150	5.0841	2.8732e-08	0	5.0841
			ENSG00000125966	MMP24	20	33814457	33864801	171	32	38150	5.3283	4.8618e-09	0	5.3283
			ENSG00000242372	EIF6	20	33866714	33872788	39	9	38150	5.1252	2.4078e-08	0	5.1252
			ENSG00000125998	FAM83C	20	33873534	33880204	27	10	38150	5.1008	2.849e-08	0	5.1008
			ENSG00000101019	UQCC1	20	33890369	33999944	366	32	38150	6.3517	5.1018e-12	0	6.3517
			ENSG00000125965	GDF5	20	34021145	34042568	62	17	38150	5.7239	5e-10	0	5.7239
			ENSG00000126001	CEP250	20	34042985	34099804	179	22	38150	6.5836	1.3604e-12	0	6.5836
			ENSG00000125991	ERGIC3	20	34129770	34145405	50	11	38150	7.2374	1.7042e-14	0	7.2374
			ENSG00000061656	SPAG4	20	34203814	34208971	12	6	38150	7.1659	4.4244e-14	0	7.1659
			ENSG00000214078	CPNE1	20	34213953	34252878	146	17	38150	6.8637	2.2504e-13	0	6.8637
			ENSG00000244462	RBM12	20	34236847	34252878	57	12	38150	6.8061	4.4776e-13	0	6.8061
			ENSG00000244005	NFS1	20	34255977	34287281	124	20	38150	6.531	2.6034e-12	0	6.531
			ENSG00000125995	ROMO1	20	34287194	34288906	6	3	38150	5.8678	5.897e-10	0	5.8678
			ENSG00000131051	RBM39	20	34291531	34330234	189	17	38150	5.7613	4.2241e-10	0	5.7613
			ENSG00000025293	PHF20	20	34359896	34538303	719	28	38150	5.6408	7.1796e-10	0	5.6408
			ENSG00000171222	SCAND1	20	34541539	34547394	27	9	38150	6.415	8.5769e-12	0	6.415
			ENSG00000149646	CNBD2	20	34556512	34618622	190	28	38150	6.0621	4.9654e-11	0	6.0621
			ENSG00000088367	EPB41L1	20	34679426	34820721	367	49	38150	5.3887	3.1778e-09	0	5.3887
			ENSG00000131043	AAR2	20	34824381	34858840	98	37	38150	3.8067	1.1874e-05	0	3.8067
			ENSG00000080845	DLGAP4	20	34894258	35157040	561	91	38150	1.2835	0.040219	2.2204e-16	1.2835
	_SET3_	Curated_gene_sets:reactome_ligand_receptor_interactions										1.67e-06
			ENSG00000163501	IHH	2	219919142	219925189	19	5	38150	1.5238	0.033152	2.2204e-16	1.5238
			ENSG00000144857	BOC	3	112929850	113006303	395	55	38150	2.3817	0.0022391	0	2.3817
			ENSG00000164161	HHIP	4	145567173	145666423	297	23	38150	7.1979	1.0249e-14	0	7.1979
			ENSG00000164690	SHH	7	155592680	155604967	30	13	38150	0.43251	0.21	1.6653e-16	0.43251
			ENSG00000180447	GAS1	9	89559279	89562104	6	3	38150	0.042336	0.41547	1.7347e-16	0.042336
			ENSG00000185920	PTCH1	9	98205262	98279339	330	41	38150	5.5984	8.1419e-10	0	5.5984
			ENSG00000064309	CDON	11	125825691	125933230	575	53	38150	0.32038	0.21003	1.6653e-16	0.32038
			ENSG00000139549	DHH	12	49483204	49488602	10	6	38150	-0.58167	0.62524	2.2204e-16	-0.58167
	_SET4_	Curated_gene_sets:reactome_gli_proteins_bind_promoters_of_hh_responsive_genes_to_promote_transcription										5.4735e-09
			ENSG00000117425	PTCH2	1	45285516	45308735	118	28	38150	0.3949	0.21084	1.6653e-16	0.3949
			ENSG00000074047	GLI2	2	121493199	121750229	1175	130	38150	1.6075	0.018473	2.2204e-16	1.6075
			ENSG00000144857	BOC	3	112929850	113006303	395	55	38150	2.3817	0.0022391	0	2.3817
			ENSG00000164161	HHIP	4	145567173	145666423	297	23	38150	7.1979	1.0249e-14	0	7.1979
			ENSG00000106571	GLI3	7	42000548	42277469	1441	130	38150	1.9486	0.0071212	2.2204e-16	1.9486
			ENSG00000185920	PTCH1	9	98205262	98279339	330	41	38150	5.5984	8.1419e-10	0	5.5984
			ENSG00000111087	GLI1	12	57853918	57866045	44	10	38150	0.62265	0.16097	2.2204e-16	0.62265
	_SET5_	GO_bp:go_cartilage_development										2.6869e-11
			ENSG00000179403	VWA1	1	1370241	1378262	26	6	38150	0.15622	0.32447	1.6653e-16	0.15622
			ENSG00000197921	HES5	1	2460184	2461684	6	4	38150	-0.32091	0.54703	1.6653e-16	-0.32091
			ENSG00000009709	PAX7	1	18957500	19075360	576	100	38150	1.3649	0.032709	2.2204e-16	1.3649
			ENSG00000020633	RUNX3	1	25226002	25291612	248	61	38150	3.08	0.00019148	0	3.08
			ENSG00000162510	MATN1	1	31184124	31196434	48	6	38150	-1.005	0.74145	2.2204e-16	-1.005
			ENSG00000183682	BMP8A	1	39957318	39991607	171	39	38150	-0.82765	0.6534	2.2204e-16	-0.82765
			ENSG00000116985	BMP8B	1	40222854	40254533	176	28	38150	0.24513	0.24528	1.6653e-16	0.24513
			ENSG00000084073	ZMPSTE24	1	40723779	40759856	95	27	38150	1.0618	0.06976	2.2204e-16	1.0618
			ENSG00000142871	CYR61	1	86046444	86049645	10	6	38150	1.0626	0.084021	2.2204e-16	1.0626
			ENSG00000060718	COL11A1	1	103342023	103574052	1457	45	38150	0.31879	0.20931	1.6653e-16	0.31879
			ENSG00000134245	WNT2B	1	113009163	113072787	286	49	38150	1.379	0.032813	2.2204e-16	1.379
			ENSG00000143369	ECM1	1	150480538	150486265	24	10	38150	-0.47346	0.54131	1.6653e-16	-0.47346
			ENSG00000143387	CTSK	1	150768684	150780799	24	11	38150	0.4329	0.21198	1.6653e-16	0.4329
			ENSG00000169231	THBS3	1	155165379	155178842	34	14	38150	-0.021247	0.35605	1.7694e-16	-0.021247
			ENSG00000116604	MEF2D	1	156433519	156470620	134	29	38150	-0.61267	0.57633	2.2204e-16	-0.61267
			ENSG00000116132	PRRX1	1	170631869	170708560	241	48	38150	-0.84785	0.65052	2.2204e-16	-0.84785
			ENSG00000133048	CHI3L1	1	203148059	203155877	44	12	38150	0.057424	0.33163	1.7347e-16	0.057424
			ENSG00000143816	WNT9A	1	228106357	228135599	149	24	38150	-0.88819	0.67174	2.2204e-16	-0.88819
			ENSG00000143867	OSR1	2	19551246	19558414	32	18	38150	0.84907	0.11704	2.2204e-16	0.84907
			ENSG00000132031	MATN3	2	20191872	20212455	71	20	38150	0.63106	0.14817	2.2204e-16	0.63106
			ENSG00000205221	VIT	2	36923833	37041935	739	104	38150	-1.0349	0.70803	2.2204e-16	-1.0349
			ENSG00000162878	PKDCC	2	42275160	42285668	49	9	38150	2.2919	0.0040253	0	2.2919
			ENSG00000170577	SIX2	2	45232300	45236569	20	11	38150	-0.27722	0.46989	1.6653e-16	-0.27722
			ENSG00000115380	EFEMP1	2	56093102	56151274	293	36	38150	3.1322	0.00017617	0	3.1322
			ENSG00000163217	BMP10	2	69092613	69098649	22	8	38150	-0.20752	0.44648	1.6653e-16	-0.20752
			ENSG00000172071	EIF2AK3	2	88856259	88927094	152	35	38150	3.2443	0.00011442	0	3.2443
			ENSG00000074047	GLI2	2	121493199	121750229	1175	130	38150	1.6075	0.018473	2.2204e-16	1.6075
			ENSG00000115844	DLX2	2	172964167	172967628	10	7	38150	-0.5574	0.5953	2.2204e-16	-0.5574
			ENSG00000144320	LNPK	2	176788620	176867567	335	43	38150	-0.87787	0.66525	2.2204e-16	-0.87787
			ENSG00000128652	HOXD3	2	177001340	177037830	124	25	38150	-1.1052	0.7478	2.2204e-16	-1.1052
			ENSG00000162998	FRZB	2	183698002	183731890	163	28	38150	0.26284	0.24088	1.6653e-16	0.26284
			ENSG00000119042	SATB2	2	200134223	200335989	467	45	38150	1.0026	0.073412	2.2204e-16	1.0026
			ENSG00000204217	BMPR2	2	203241659	203432474	652	44	38150	0.48204	0.174	1.6653e-16	0.48204
			ENSG00000163501	IHH	2	219919142	219925189	19	5	38150	1.5238	0.033152	2.2204e-16	1.5238
			ENSG00000163273	NPPC	2	232786530	232791113	12	5	38150	1.7833	0.01852	2.2204e-16	1.7833
			ENSG00000182600	SNORC	2	233721980	233743418	93	23	38150	0.59053	0.15469	2.2204e-16	0.59053
			ENSG00000163359	COL6A3	2	238232646	238323018	450	63	38150	1.8987	0.0089888	2.2204e-16	1.8987
			ENSG00000157017	GHRL	3	10327359	10334631	37	16	38150	1.1981	0.054887	2.2204e-16	1.1981
			ENSG00000154764	WNT7A	3	13857755	13921618	384	59	38150	0.58603	0.14368	2.2204e-16	0.58603
			ENSG00000077092	RARB	3	25215823	25639423	2910	152	38150	-0.37931	0.43369	1.6653e-16	-0.37931
			ENSG00000163513	TGFBR2	3	30647994	30735634	490	79	38150	0.63424	0.13044	2.2204e-16	0.63424
			ENSG00000168036	CTNNB1	3	41236328	41301587	189	31	38150	-0.54575	0.53904	2.2204e-16	-0.54575
			ENSG00000160801	PTH1R	3	46919236	46945287	90	24	38150	1.5253	0.026607	2.2204e-16	1.5253
			ENSG00000114270	COL7A1	3	48601506	48632700	71	31	38150	1.713	0.018927	2.2204e-16	1.713
			ENSG00000186792	HYAL3	3	50330262	50336899	20	10	38150	-1.3292	0.84906	2.2204e-16	-1.3292
			ENSG00000114378	HYAL1	3	50337320	50349812	45	13	38150	-1.4044	0.85782	2.2204e-16	-1.4044
			ENSG00000068001	HYAL2	3	50355221	50360337	9	5	38150	-0.79598	0.69802	2.2204e-16	-0.79598
			ENSG00000164087	POC1A	3	52109269	52188706	195	41	38150	-0.89683	0.68792	2.2204e-16	-0.89683
			ENSG00000272573	MUSTN1	3	52867130	52869235	16	7	38150	1.3356	0.04747	2.2204e-16	1.3356
			ENSG00000114251	WNT5A	3	55499743	55523973	91	26	38150	0.11364	0.29018	1.8041e-16	0.11364
			ENSG00000168779	SHOX2	3	157814948	157824292	42	6	38150	3.1894	0.00022695	0	3.1894
			ENSG00000068885	IFT80	3	159974774	160117668	446	50	38150	-1.6732	0.88861	2.2204e-16	-1.6732
			ENSG00000068078	FGFR3	4	1795034	1810599	90	25	38150	1.7773	0.015159	2.2204e-16	1.7773
			ENSG00000163132	MSX1	4	4861393	4865663	27	7	38150	-0.745	0.65451	2.2204e-16	-0.745
			ENSG00000170891	CYTL1	4	5016313	5021199	30	5	38150	-0.76817	0.68527	2.2204e-16	-0.76817
			ENSG00000072840	EVC	4	5712924	5830772	904	91	38150	-2.0887	0.94274	0	-2.0887
			ENSG00000109705	NKX3-2	4	13542454	13546674	15	9	38150	0.76987	0.14429	2.2204e-16	0.76987
			ENSG00000169762	TAPT1	4	16162128	16229033	389	39	38150	-0.69636	0.59465	2.2204e-16	-0.69636
			ENSG00000152785	BMP3	4	81952119	81978685	118	25	38150	0.8744	0.10358	2.2204e-16	0.8744
			ENSG00000152591	DSPP	4	88529681	88538062	56	16	38150	-0.53419	0.54941	2.2204e-16	-0.53419
			ENSG00000138696	BMPR1B	4	95679119	96079599	2139	85	38150	1.8226	0.0087169	2.2204e-16	1.8226
			ENSG00000138685	FGF2	4	123747863	123819391	447	56	38150	1.3483	0.036361	2.2204e-16	1.3483
			ENSG00000170365	SMAD1	4	146402346	146479231	253	33	38150	1.8106	0.012916	2.2204e-16	1.8106
			ENSG00000145423	SFRP2	4	154701744	154710272	38	15	38150	-0.79294	0.65809	2.2204e-16	-0.79294
			ENSG00000164107	HAND2	4	174446120	174451380	20	11	38150	0.69536	0.15001	2.2204e-16	0.69536
			ENSG00000151388	ADAMTS12	5	33523640	33892297	1675	104	38150	-2.2865	0.95928	0	-2.2865
			ENSG00000081189	MEF2C	5	88013975	88199922	628	50	38150	1.4383	0.027537	2.2204e-16	1.4383
			ENSG00000069011	PITX1	5	134363425	134370503	35	6	38150	2.3265	0.0040427	0	2.3265
			ENSG00000120708	TGFBI	5	135364584	135399507	137	21	38150	1.1427	0.057743	2.2204e-16	1.1427
			ENSG00000113658	SMAD5	5	135468534	135524435	215	14	38150	2.7564	0.00078549	0	2.7564
			ENSG00000197043	ANXA6	5	150480273	150537443	348	66	38150	-0.36781	0.45369	1.6653e-16	-0.36781
			ENSG00000113196	HAND1	5	153854532	153857824	14	9	38150	-0.31677	0.49582	1.6653e-16	-0.31677
			ENSG00000156427	FGF18	5	170846660	170884627	138	32	38150	4.6998	1.3424e-07	0	4.6998
			ENSG00000120149	MSX2	5	174151536	174157896	28	8	38150	0.54615	0.18932	2.2204e-16	0.54615
			ENSG00000153162	BMP6	6	7727030	7881655	842	86	38150	2.4757	0.0014795	0	2.4757
			ENSG00000078401	EDN1	6	12290596	12297427	32	11	38150	-0.94202	0.71382	2.2204e-16	-0.94202
			ENSG00000112293	GPLD1	6	24424793	24495433	774	44	38150	0.54925	0.15165	2.2204e-16	0.54925
			ENSG00000204248	COL11A2	6	33130458	33160276	154	31	38150	1.1801	0.051992	2.2204e-16	1.1801
			ENSG00000112062	MAPK14	6	35995488	36079013	329	29	38150	2.6684	0.0010165	0	2.6684
			ENSG00000112658	SRF	6	43139037	43149243	26	10	38150	0.88436	0.12072	2.2204e-16	0.88436
			ENSG00000124813	RUNX2	6	45295894	45632086	1463	106	38150	3.6275	1.7501e-05	0	3.6275
			ENSG00000112116	IL17F	6	52101479	52109335	38	13	38150	-0.67771	0.61752	2.2204e-16	-0.67771
			ENSG00000112175	BMP5	6	55618443	55740362	466	78	38150	0.35882	0.20309	1.6653e-16	0.35882
			ENSG00000124749	COL21A1	6	55921388	56258892	2044	76	38150	-0.58446	0.51142	2.2204e-16	-0.58446
			ENSG00000111799	COL12A1	6	75794042	75915767	352	63	38150	1.0663	0.068352	2.2204e-16	1.0663
			ENSG00000118523	CTGF	6	132269316	132272513	9	5	38150	-0.27382	0.5366	1.6653e-16	-0.27382
			ENSG00000164853	UNCX	7	1272543	1276954	10	4	38150	1.7529	0.022164	2.2204e-16	1.7529
			ENSG00000006747	SCIN	7	12610203	12693228	468	64	38150	2.9274	0.00032651	0	2.9274
			ENSG00000105855	ITGB8	7	20370325	20455377	480	33	38150	3.5943	2.4249e-05	0	3.5943
			ENSG00000105997	HOXA3	7	27145803	27192200	180	31	38150	-0.040117	0.35539	1.7347e-16	-0.040117
			ENSG00000106004	HOXA5	7	27180671	27183287	10	4	38150	-0.16467	0.45844	1.6653e-16	-0.16467
			ENSG00000005073	HOXA11	7	27221129	27224842	13	8	38150	1.821	0.016567	2.2204e-16	1.821
			ENSG00000106571	GLI3	7	42000548	42277469	1441	130	38150	1.9486	0.0071212	2.2204e-16	1.9486
			ENSG00000127948	POR	7	75528518	75616173	414	65	38150	0.50207	0.16833	2.2204e-16	0.50207
			ENSG00000174697	LEP	7	127881337	127897681	84	28	38150	-0.25666	0.43619	1.6653e-16	-0.25666
			ENSG00000182158	CREB3L2	7	137559725	137686813	541	74	38150	-0.033903	0.32767	1.7347e-16	-0.033903
			ENSG00000147408	CSGALNACT1	8	19261672	19615540	2334	135	38150	-0.89082	0.63678	2.2204e-16	-0.89082
			ENSG00000168487	BMP1	8	22022249	22069839	230	45	38150	-0.028	0.33821	1.7694e-16	-0.028
			ENSG00000134013	LOXL2	8	23154702	23282841	1061	61	38150	0.35634	0.19277	1.6653e-16	0.35634
			ENSG00000159167	STC1	8	23699428	23712320	52	15	38150	1.3716	0.039227	2.2204e-16	1.3716
			ENSG00000168077	SCARA3	8	27491385	27534293	218	21	38150	1.9985	0.0075054	2.2204e-16	1.9985
			ENSG00000077782	FGFR1	8	38268656	38326352	182	50	38150	3.2989	8.657e-05	0	3.2989
			ENSG00000019549	SNAI2	8	49830249	49834299	5	3	38150	-0.61863	0.68009	2.2204e-16	-0.61863
			ENSG00000104331	IMPAD1	8	57870492	57906403	152	25	38150	0.00042566	0.34633	1.7591e-16	0.00042566
			ENSG00000137573	SULF1	8	70378859	70573150	843	116	38150	-0.63954	0.55806	2.2204e-16	-0.63954
			ENSG00000156466	GDF6	8	97154562	97173020	70	25	38150	2.2329	0.0040356	0	2.2329
			ENSG00000132561	MATN2	8	98881068	99048944	754	65	38150	-0.46099	0.48654	1.6653e-16	-0.46099
			ENSG00000164920	OSR2	8	99956631	99964332	17	10	38150	1.1558	0.075922	2.2204e-16	1.1558
			ENSG00000147655	RSPO2	8	108911544	109095913	870	67	38150	0.037218	0.29903	1.7347e-16	0.037218
			ENSG00000104447	TRPS1	8	116420724	116821899	1315	66	38150	1.2274	0.041424	2.2204e-16	1.2274
			ENSG00000136999	NOV	8	120428546	120436593	54	5	38150	2.6035	0.001871	0	2.6035
			ENSG00000187955	COL14A1	8	121072019	121384275	1444	99	38150	1.5482	0.0189	2.2204e-16	1.5482
			ENSG00000147862	NFIB	9	14081842	14398982	1394	179	38150	-0.15763	0.38218	1.6653e-16	-0.15763
			ENSG00000147869	CER1	9	14719722	14722715	25	10	38150	0.35613	0.2471	1.6653e-16	0.35613
			ENSG00000169071	ROR2	9	94325373	94712444	2372	123	38150	0.55272	0.138	2.2204e-16	0.55272
			ENSG00000106799	TGFBR1	9	101866320	101916474	167	28	38150	1.8257	0.01266	2.2204e-16	1.8257
			ENSG00000196739	COL27A1	9	116917840	117074791	943	143	38150	0.16539	0.25816	1.6653e-16	0.16539
			ENSG00000148516	ZEB1	10	31607424	31818742	551	32	38150	0.65896	0.14574	2.2204e-16	0.65896
			ENSG00000128802		10	48413092	48416853	11	6	38150	0.94089	0.11308	2.2204e-16	0.94089
			ENSG00000165471	MBL2	10	54525140	54531460	44	13	38150	0.40728	0.21168	1.6653e-16	0.40728
			ENSG00000107779	BMPR1A	10	88516407	88692595	836	47	38150	0.62994	0.13595	2.2204e-16	0.62994
			ENSG00000107829	FBXW4	10	103370423	103455052	279	34	38150	-1.1622	0.76934	2.2204e-16	-1.1622
			ENSG00000165816	VWA2	10	115999018	116051272	202	38	38150	-0.72602	0.60939	2.2204e-16	-0.72602
			ENSG00000152266	PTH	11	13513602	13517728	12	3	38150	-2.1072	0.96545	0	-2.1072
			ENSG00000110693	SOX6	11	15987995	16761138	2715	109	38150	0.703	0.10236	2.2204e-16	0.703
			ENSG00000026508	CD44	11	35160417	35253949	520	73	38150	0.65571	0.12926	2.2204e-16	0.65571
			ENSG00000173153	ESRRA	11	64073044	64084215	29	14	38150	-1.3388	0.84198	2.2204e-16	-1.3388
			ENSG00000173039	RELA	11	65421067	65430565	29	14	38150	0.9303	0.095188	2.2204e-16	0.9303
			ENSG00000075388	FGF4	11	69587797	69590171	15	7	38150	-1.4137	0.86159	2.2204e-16	-1.4137
			ENSG00000054938	CHRDL2	11	74407474	74442430	147	43	38150	1.6401	0.017962	2.2204e-16	1.6401
			ENSG00000149257	SERPINH1	11	75273101	75283828	51	9	38150	3.3151	0.00011256	0	3.3151
			ENSG00000085741	WNT11	11	75897369	75921780	116	28	38150	-0.28081	0.43618	1.6653e-16	-0.28081
			ENSG00000137745	MMP13	11	102813724	102826463	56	15	38150	-0.073832	0.38882	1.8041e-16	-0.073832
			ENSG00000109906	ZBTB16	11	113930315	114121398	915	124	38150	-0.91622	0.66346	2.2204e-16	-0.91622
			ENSG00000043039	BARX2	11	129245835	129322171	451	80	38150	-1.4918	0.84592	2.2204e-16	-1.4918
			ENSG00000120451	SNX19	11	130745331	130786404	313	17	38150	-0.39658	0.48579	1.6653e-16	-0.39658
			ENSG00000111186	WNT5B	12	1639057	1756409	702	125	38150	1.928	0.0081966	2.2204e-16	1.928
			ENSG00000111241	FGF6	12	4537321	4554780	71	19	38150	0.41839	0.20548	1.6653e-16	0.41839
			ENSG00000070018	LRP6	12	12268959	12419946	586	39	38150	0.74206	0.11594	2.2204e-16	0.74206
			ENSG00000111341	MGP	12	15034115	15038860	14	4	38150	0.76656	0.1428	2.2204e-16	0.76656
			ENSG00000134532	SOX5	12	23682440	24103966	1928	179	38150	3.0997	0.00016412	0	3.0997
			ENSG00000087494	PTHLH	12	28111017	28125638	75	18	38150	5.0869	1.949e-08	0	5.0869
			ENSG00000139219	COL2A1	12	48366748	48398269	178	28	38150	1.3472	0.036456	2.2204e-16	1.3472
			ENSG00000169884	WNT10B	12	49359123	49365546	19	10	38150	1.3539	0.043128	2.2204e-16	1.3539
			ENSG00000139567	ACVRL1	12	52300692	52317145	78	23	38150	0.26362	0.25302	1.6653e-16	0.26362
			ENSG00000172819	RARG	12	53604354	53626764	68	20	38150	1.5646	0.027374	2.2204e-16	1.5646
			ENSG00000198353	HOXC4	12	54410715	54449813	122	25	38150	1.8073	0.012436	2.2204e-16	1.8073
			ENSG00000273266		12	54447661	54449814	12	7	38150	1.8311	0.014784	2.2204e-16	1.8311
			ENSG00000149948	HMGA2	12	66217911	66360075	449	69	38150	3.7182	1.5544e-05	0	3.7182
			ENSG00000111049	MYF5	12	81110691	81113452	10	5	38150	1.1925	0.07071	2.2204e-16	1.1925
			ENSG00000180318	ALX1	12	85673885	85695562	67	17	38150	1.1419	0.064703	2.2204e-16	1.1419
			ENSG00000139329	LUM	12	91496406	91505608	52	9	38150	1.0461	0.091204	2.2204e-16	1.0461
			ENSG00000171310	CHST11	12	104849073	105155792	1670	159	38150	-0.5408	0.51422	2.2204e-16	-0.5408
			ENSG00000111199	TRPV4	12	110220890	110271212	232	42	38150	-0.83658	0.64919	2.2204e-16	-0.83658
			ENSG00000178882	RFLNA	12	124457788	124800570	1618	130	38150	-0.39523	0.45221	1.6653e-16	-0.39523
			ENSG00000102678	FGF9	13	22245522	22278637	110	22	38150	-0.053934	0.35652	1.7347e-16	-0.053934
			ENSG00000136110	CNMD	13	53277399	53313947	179	27	38150	-0.27259	0.44667	1.6653e-16	-0.27259
			ENSG00000165804	ZNF219	14	21558205	21572881	39	12	38150	4.9948	4.0781e-08	0	4.9948
			ENSG00000100473	COCH	14	31343720	31364271	72	21	38150	1.0887	0.065872	2.2204e-16	1.0887
			ENSG00000125378	BMP4	14	54416454	54425479	36	11	38150	3.6152	3.1527e-05	0	3.6152
			ENSG00000100644	HIF1A	14	62162231	62214976	172	30	38150	0.40393	0.20986	1.6653e-16	0.40393
			ENSG00000100815	TRIP11	14	92432335	92507240	314	32	38150	2.3471	0.0026282	0	2.3471
			ENSG00000166923	GREM1	15	33010175	33026870	106	20	38150	-0.69707	0.61095	2.2204e-16	-0.69707
			ENSG00000182718	ANXA2	15	60639333	60695082	259	47	38150	-0.39006	0.46929	1.6653e-16	-0.39006
			ENSG00000166949	SMAD3	15	67356101	67487533	595	89	38150	3.1472	0.00013232	0	3.1472
			ENSG00000136378	ADAMTS7	15	79051545	79103773	368	26	38150	-0.46048	0.50197	1.6653e-16	-0.46048
			ENSG00000157766	ACAN	15	89346674	89418585	380	67	38150	1.7825	0.01157	2.2204e-16	1.7825
			ENSG00000131873	CHSY1	15	101715928	101792137	427	38	38150	0.77406	0.10999	2.2204e-16	0.77406
			ENSG00000008710	PKD1	16	2138711	2185899	214	36	38150	3.8531	9.7195e-06	0	3.8531
			ENSG00000102882	MAPK3	16	30125426	30134827	25	13	38150	2.8196	0.00072582	0	2.8196
			ENSG00000125124	BBS2	16	56500748	56554195	193	31	38150	0.1416	0.28824	1.6653e-16	0.1416
			ENSG00000103056	SMPD3	16	68392231	68482591	333	46	38150	2.803	0.00053719	0	2.803
			ENSG00000090863	GLG1	16	74485856	74641012	834	42	38150	-1.2294	0.77431	2.2204e-16	-1.2294
			ENSG00000178573	MAF	16	79619740	79634611	99	32	38150	1.744	0.014707	2.2204e-16	1.744
			ENSG00000183688	RFLNB	17	289769	295730	39	14	38150	-0.016926	0.35805	1.7694e-16	-0.016926
			ENSG00000126351	THRA	17	38214543	38250120	128	37	38150	-0.36932	0.47031	1.6653e-16	-0.36932
			ENSG00000131759	RARA	17	38465444	38513094	114	30	38150	0.38637	0.22359	1.6653e-16	0.38637
			ENSG00000120093	HOXB3	17	46626232	46682274	212	43	38150	0.13861	0.28012	1.6653e-16	0.13861
			ENSG00000108821	COL1A1	17	48260650	48278993	86	30	38150	0.09574	0.29918	1.8041e-16	0.09574
			ENSG00000183691	NOG	17	54671060	54672951	4	2	38150	0.037326	0.4055	1.7347e-16	0.037326
			ENSG00000168646	AXIN2	17	63524681	63557765	124	32	38150	2.6322	0.0010588	0	2.6322
			ENSG00000125398	SOX9	17	70117161	70122561	17	6	38150	0.21929	0.29215	1.6653e-16	0.21929
			ENSG00000176890	TYMS	18	657604	673578	92	8	38150	1.1252	0.066199	2.2204e-16	1.1252
			ENSG00000176624	MEX3C	18	48700920	48744674	150	17	38150	1.4885	0.028162	2.2204e-16	1.4885
			ENSG00000142453	CARM1	19	10982189	11033453	193	42	38150	0.14714	0.28039	1.6653e-16	0.14714
			ENSG00000105664	COMP	19	18893583	18902123	27	14	38150	-0.052996	0.37865	1.7347e-16	-0.052996
			ENSG00000105329	TGFB1	19	41807492	41859816	175	32	38150	-0.92938	0.68716	2.2204e-16	-0.92938
			ENSG00000198171	DDRGK1	20	3170996	3185331	107	24	38150	0.22054	0.25701	1.6653e-16	0.22054
			ENSG00000125845	BMP2	20	6748311	6760927	52	17	38150	1.8625	0.011817	2.2204e-16	1.8625
			ENSG00000125863	MKKS	20	10381657	10414870	167	13	38150	0.77649	0.12537	2.2204e-16	0.77649
			ENSG00000125879	OTOR	20	16729003	16750707	162	33	38150	1.4688	0.02646	2.2204e-16	1.4688
			ENSG00000125965	GDF5	20	34021145	34042568	62	17	38150	5.7239	5e-10	0	5.7239
			ENSG00000124159	MATN4	20	43922085	43937169	78	14	38150	0.31354	0.2353	1.6653e-16	0.31354
			ENSG00000196562	SULF2	20	46285092	46415360	802	119	38150	-0.79527	0.62165	2.2204e-16	-0.79527
			ENSG00000124216	SNAI1	20	48599536	48605423	35	4	38150	-1.162	0.81122	2.2204e-16	-1.162
			ENSG00000101144	BMP7	20	55743804	55841685	591	52	38150	2.3101	0.002574	0	2.3101
			ENSG00000087460	GNAS	20	57414773	57486247	318	66	38150	-1.3378	0.80817	2.2204e-16	-1.3378
			ENSG00000101203	COL20A1	20	61924538	61966203	224	31	38150	1.8856	0.010921	2.2204e-16	1.8856
			ENSG00000142156	COL6A1	21	47401651	47424964	191	43	38150	-1.3169	0.8054	2.2204e-16	-1.3169
			ENSG00000142173	COL6A2	21	47518011	47552763	227	31	38150	-0.17664	0.39007	1.6653e-16	-0.17664
			ENSG00000100399	CHADL	22	41625517	41636938	56	14	38150	-0.7244	0.63465	2.2204e-16	-0.7244
			ENSG00000188064	WNT7B	22	46316242	46373009	463	82	38150	-1.7004	0.88976	2.2204e-16	-1.7004
			ENSG00000125363	AMELX	X	11311533	11318881	17	6	38150	1.8469	0.015541	2.2204e-16	1.8469
			ENSG00000102265	TIMP1	X	47441712	47446188	12	5	38150	0.10036	0.33832	1.8041e-16	0.10036
			ENSG00000165240	ATP7A	X	77166194	77305892	147	27	38150	3.6257	2.6832e-05	0	3.6257
	_SET6_	GO_bp:go_regulation_of_cartilage_development										4.5902e-09
			ENSG00000142871	CYR61	1	86046444	86049645	10	6	38150	1.0626	0.084021	2.2204e-16	1.0626
			ENSG00000143387	CTSK	1	150768684	150780799	24	11	38150	0.4329	0.21198	1.6653e-16	0.4329
			ENSG00000143816	WNT9A	1	228106357	228135599	149	24	38150	-0.88819	0.67174	2.2204e-16	-0.88819
			ENSG00000162878	PKDCC	2	42275160	42285668	49	9	38150	2.2919	0.0040253	0	2.2919
			ENSG00000170577	SIX2	2	45232300	45236569	20	11	38150	-0.27722	0.46989	1.6653e-16	-0.27722
			ENSG00000115380	EFEMP1	2	56093102	56151274	293	36	38150	3.1322	0.00017617	0	3.1322
			ENSG00000163217	BMP10	2	69092613	69098649	22	8	38150	-0.20752	0.44648	1.6653e-16	-0.20752
			ENSG00000074047	GLI2	2	121493199	121750229	1175	130	38150	1.6075	0.018473	2.2204e-16	1.6075
			ENSG00000144320	LNPK	2	176788620	176867567	335	43	38150	-0.87787	0.66525	2.2204e-16	-0.87787
			ENSG00000162998	FRZB	2	183698002	183731890	163	28	38150	0.26284	0.24088	1.6653e-16	0.26284
			ENSG00000204217	BMPR2	2	203241659	203432474	652	44	38150	0.48204	0.174	1.6653e-16	0.48204
			ENSG00000077092	RARB	3	25215823	25639423	2910	152	38150	-0.37931	0.43369	1.6653e-16	-0.37931
			ENSG00000168036	CTNNB1	3	41236328	41301587	189	31	38150	-0.54575	0.53904	2.2204e-16	-0.54575
			ENSG00000114251	WNT5A	3	55499743	55523973	91	26	38150	0.11364	0.29018	1.8041e-16	0.11364
			ENSG00000168779	SHOX2	3	157814948	157824292	42	6	38150	3.1894	0.00022695	0	3.1894
			ENSG00000109705	NKX3-2	4	13542454	13546674	15	9	38150	0.76987	0.14429	2.2204e-16	0.76987
			ENSG00000169762	TAPT1	4	16162128	16229033	389	39	38150	-0.69636	0.59465	2.2204e-16	-0.69636
			ENSG00000138696	BMPR1B	4	95679119	96079599	2139	85	38150	1.8226	0.0087169	2.2204e-16	1.8226
			ENSG00000170365	SMAD1	4	146402346	146479231	253	33	38150	1.8106	0.012916	2.2204e-16	1.8106
			ENSG00000151388	ADAMTS12	5	33523640	33892297	1675	104	38150	-2.2865	0.95928	0	-2.2865
			ENSG00000156427	FGF18	5	170846660	170884627	138	32	38150	4.6998	1.3424e-07	0	4.6998
			ENSG00000153162	BMP6	6	7727030	7881655	842	86	38150	2.4757	0.0014795	0	2.4757
			ENSG00000124813	RUNX2	6	45295894	45632086	1463	106	38150	3.6275	1.7501e-05	0	3.6275
			ENSG00000118523	CTGF	6	132269316	132272513	9	5	38150	-0.27382	0.5366	1.6653e-16	-0.27382
			ENSG00000006747	SCIN	7	12610203	12693228	468	64	38150	2.9274	0.00032651	0	2.9274
			ENSG00000005073	HOXA11	7	27221129	27224842	13	8	38150	1.821	0.016567	2.2204e-16	1.821
			ENSG00000106571	GLI3	7	42000548	42277469	1441	130	38150	1.9486	0.0071212	2.2204e-16	1.9486
			ENSG00000127948	POR	7	75528518	75616173	414	65	38150	0.50207	0.16833	2.2204e-16	0.50207
			ENSG00000174697	LEP	7	127881337	127897681	84	28	38150	-0.25666	0.43619	1.6653e-16	-0.25666
			ENSG00000168487	BMP1	8	22022249	22069839	230	45	38150	-0.028	0.33821	1.7694e-16	-0.028
			ENSG00000134013	LOXL2	8	23154702	23282841	1061	61	38150	0.35634	0.19277	1.6653e-16	0.35634
			ENSG00000019549	SNAI2	8	49830249	49834299	5	3	38150	-0.61863	0.68009	2.2204e-16	-0.61863
			ENSG00000156466	GDF6	8	97154562	97173020	70	25	38150	2.2329	0.0040356	0	2.2329
			ENSG00000104447	TRPS1	8	116420724	116821899	1315	66	38150	1.2274	0.041424	2.2204e-16	1.2274
			ENSG00000106799	TGFBR1	9	101866320	101916474	167	28	38150	1.8257	0.01266	2.2204e-16	1.8257
			ENSG00000128802		10	48413092	48416853	11	6	38150	0.94089	0.11308	2.2204e-16	0.94089
			ENSG00000152266	PTH	11	13513602	13517728	12	3	38150	-2.1072	0.96545	0	-2.1072
			ENSG00000110693	SOX6	11	15987995	16761138	2715	109	38150	0.703	0.10236	2.2204e-16	0.703
			ENSG00000173039	RELA	11	65421067	65430565	29	14	38150	0.9303	0.095188	2.2204e-16	0.9303
			ENSG00000085741	WNT11	11	75897369	75921780	116	28	38150	-0.28081	0.43618	1.6653e-16	-0.28081
			ENSG00000109906	ZBTB16	11	113930315	114121398	915	124	38150	-0.91622	0.66346	2.2204e-16	-0.91622
			ENSG00000134532	SOX5	12	23682440	24103966	1928	179	38150	3.0997	0.00016412	0	3.0997
			ENSG00000087494	PTHLH	12	28111017	28125638	75	18	38150	5.0869	1.949e-08	0	5.0869
			ENSG00000139567	ACVRL1	12	52300692	52317145	78	23	38150	0.26362	0.25302	1.6653e-16	0.26362
			ENSG00000172819	RARG	12	53604354	53626764	68	20	38150	1.5646	0.027374	2.2204e-16	1.5646
			ENSG00000178882	RFLNA	12	124457788	124800570	1618	130	38150	-0.39523	0.45221	1.6653e-16	-0.39523
			ENSG00000165804	ZNF219	14	21558205	21572881	39	12	38150	4.9948	4.0781e-08	0	4.9948
			ENSG00000125378	BMP4	14	54416454	54425479	36	11	38150	3.6152	3.1527e-05	0	3.6152
			ENSG00000166923	GREM1	15	33010175	33026870	106	20	38150	-0.69707	0.61095	2.2204e-16	-0.69707
			ENSG00000182718	ANXA2	15	60639333	60695082	259	47	38150	-0.39006	0.46929	1.6653e-16	-0.39006
			ENSG00000166949	SMAD3	15	67356101	67487533	595	89	38150	3.1472	0.00013232	0	3.1472
			ENSG00000136378	ADAMTS7	15	79051545	79103773	368	26	38150	-0.46048	0.50197	1.6653e-16	-0.46048
			ENSG00000103056	SMPD3	16	68392231	68482591	333	46	38150	2.803	0.00053719	0	2.803
			ENSG00000090863	GLG1	16	74485856	74641012	834	42	38150	-1.2294	0.77431	2.2204e-16	-1.2294
			ENSG00000178573	MAF	16	79619740	79634611	99	32	38150	1.744	0.014707	2.2204e-16	1.744
			ENSG00000183688	RFLNB	17	289769	295730	39	14	38150	-0.016926	0.35805	1.7694e-16	-0.016926
			ENSG00000131759	RARA	17	38465444	38513094	114	30	38150	0.38637	0.22359	1.6653e-16	0.38637
			ENSG00000183691	NOG	17	54671060	54672951	4	2	38150	0.037326	0.4055	1.7347e-16	0.037326
			ENSG00000168646	AXIN2	17	63524681	63557765	124	32	38150	2.6322	0.0010588	0	2.6322
			ENSG00000125398	SOX9	17	70117161	70122561	17	6	38150	0.21929	0.29215	1.6653e-16	0.21929
			ENSG00000142453	CARM1	19	10982189	11033453	193	42	38150	0.14714	0.28039	1.6653e-16	0.14714
			ENSG00000105329	TGFB1	19	41807492	41859816	175	32	38150	-0.92938	0.68716	2.2204e-16	-0.92938
			ENSG00000125845	BMP2	20	6748311	6760927	52	17	38150	1.8625	0.011817	2.2204e-16	1.8625
			ENSG00000125965	GDF5	20	34021145	34042568	62	17	38150	5.7239	5e-10	0	5.7239
			ENSG00000100399	CHADL	22	41625517	41636938	56	14	38150	-0.7244	0.63465	2.2204e-16	-0.7244
	_SET7_	GO_bp:go_osteoblast_differentiation										6.4017e-08
			ENSG00000157933	SKI	1	2160134	2241558	416	80	38150	2.1948	0.0037345	0	2.1948
			ENSG00000178585	CTNNBIP1	1	9908334	9970394	236	47	38150	-1.3201	0.82135	2.2204e-16	-1.3201
			ENSG00000142627	EPHA2	1	16450832	16482582	107	33	38150	1.2362	0.047832	2.2204e-16	1.2362
			ENSG00000162551	ALPL	1	21835858	21904905	440	48	38150	1.1073	0.056759	2.2204e-16	1.1073
			ENSG00000162552	WNT4	1	22443798	22470462	152	34	38150	1.7531	0.014476	2.2204e-16	1.7531
			ENSG00000117318	ID3	1	23884409	23886285	14	7	38150	2.7206	0.0010999	0	2.7206
			ENSG00000142871	CYR61	1	86046444	86049645	10	6	38150	1.0626	0.084021	2.2204e-16	1.0626
			ENSG00000160712	IL6R	1	154377669	154441926	281	30	38150	-0.42235	0.48602	1.6653e-16	-0.42235
			ENSG00000242252	BGLAP	1	156211753	156213112	3	2	38150	-0.072635	0.45115	1.8041e-16	-0.072635
			ENSG00000116604	MEF2D	1	156433519	156470620	134	29	38150	-0.61267	0.57633	2.2204e-16	-0.61267
			ENSG00000162733	DDR2	1	162601163	162757190	688	57	38150	0.28522	0.23239	1.6653e-16	0.28522
			ENSG00000034971	MYOC	1	171604557	171621823	103	18	38150	0.97931	0.080886	2.2204e-16	0.97931
			ENSG00000094975	SUCO	1	172501489	172580971	268	35	38150	1.3956	0.033551	2.2204e-16	1.3956
			ENSG00000120332	TNN	1	175036994	175117202	456	43	38150	-0.30966	0.42723	1.6653e-16	-0.30966
			ENSG00000135829	DHX9	1	182808504	182856886	219	36	38150	-0.46549	0.53896	1.6653e-16	-0.46549
			ENSG00000154342	WNT3A	1	228194752	228248961	186	32	38150	-1.1008	0.74896	2.2204e-16	-1.1008
			ENSG00000153187	HNRNPU	1	245014468	245027844	26	8	38150	0.41468	0.23071	1.6653e-16	0.41468
			ENSG00000176887	SOX11	2	5832799	5841516	30	12	38150	1.1783	0.061679	2.2204e-16	1.1783
			ENSG00000115738	ID2	2	8818975	8824583	18	7	38150	-0.46541	0.57227	1.6653e-16	-0.46541
			ENSG00000240857	RDH14	2	18735989	18741946	21	13	38150	-0.47879	0.54913	1.6653e-16	-0.47879
			ENSG00000138085	ATRAID	2	27434895	27440046	25	9	38150	0.62524	0.17083	2.2204e-16	0.62524
			ENSG00000144028	SNRNP200	2	96940074	96971297	65	19	38150	0.085398	0.31376	1.8041e-16	0.085398
			ENSG00000115641	FHL2	2	105974169	106054970	445	77	38150	1.1044	0.055353	2.2204e-16	1.1044
			ENSG00000074047	GLI2	2	121493199	121750229	1175	130	38150	1.6075	0.018473	2.2204e-16	1.6075
			ENSG00000121989	ACVR2A	2	148602086	148688393	300	31	38150	1.8916	0.010193	2.2204e-16	1.8916
			ENSG00000115170	ACVR1	2	158592958	158732374	405	68	38150	0.62875	0.14295	2.2204e-16	0.62875
			ENSG00000115541	HSPE1	2	198364718	198368181	6	4	38150	0.6026	0.18496	2.2204e-16	0.6026
			ENSG00000119042	SATB2	2	200134223	200335989	467	45	38150	1.0026	0.073412	2.2204e-16	1.0026
			ENSG00000204217	BMPR2	2	203241659	203432474	652	44	38150	0.48204	0.174	1.6653e-16	0.48204
			ENSG00000115461	IGFBP5	2	217536828	217560248	79	13	38150	1.1367	0.068216	2.2204e-16	1.1367
			ENSG00000163501	IHH	2	219919142	219925189	19	5	38150	1.5238	0.033152	2.2204e-16	1.5238
			ENSG00000163273	NPPC	2	232786530	232791113	12	5	38150	1.7833	0.01852	2.2204e-16	1.7833
			ENSG00000233608	TWIST2	2	239756673	239795893	110	28	38150	1.6731	0.017086	2.2204e-16	1.6731
			ENSG00000068024	HDAC4	2	239969864	240323348	2018	148	38150	1.2354	0.040235	2.2204e-16	1.2354
			ENSG00000114739	ACVR2B	3	38495342	38534633	171	26	38150	1.2237	0.048551	2.2204e-16	1.2237
			ENSG00000168036	CTNNB1	3	41236328	41301587	189	31	38150	-0.54575	0.53904	2.2204e-16	-0.54575
			ENSG00000144791	LIMD1	3	45596886	45727830	756	41	38150	-0.20926	0.39618	1.6653e-16	-0.20926
			ENSG00000012223	LTF	3	46477136	46526724	261	27	38150	-1.5717	0.8712	2.2204e-16	-1.5717
			ENSG00000160801	PTH1R	3	46919236	46945287	90	24	38150	1.5253	0.026607	2.2204e-16	1.5253
			ENSG00000138246	DNAJC13	3	132136370	132257876	433	46	38150	3.0983	0.00018486	0	3.0983
			ENSG00000018408	WWTR1	3	149235022	149454501	1204	102	38150	2.213	0.0033362	0	2.213
			ENSG00000168779	SHOX2	3	157814948	157824292	42	6	38150	3.1894	0.00022695	0	3.1894
			ENSG00000068885	IFT80	3	159974774	160117668	446	50	38150	-1.6732	0.88861	2.2204e-16	-1.6732
			ENSG00000181449	SOX2	3	181429714	181432221	5	3	38150	0.50566	0.23843	2.2204e-16	0.50566
			ENSG00000090539	CHRD	3	184097861	184108524	38	15	38150	1.5186	0.029535	2.2204e-16	1.5186
			ENSG00000073282	TP63	3	189349205	189615068	1612	179	38150	-1.0876	0.72507	2.2204e-16	-1.0876
			ENSG00000188729	OSTN	3	190917030	190983404	371	48	38150	-0.23061	0.39949	1.6653e-16	-0.23061
			ENSG00000084093	REST	4	57774075	57802010	150	34	38150	-0.022364	0.33411	1.7694e-16	-0.022364
			ENSG00000109321	AREG	4	75310851	75320726	3	2	38150	0.3919	0.27724	1.6653e-16	0.3919
			ENSG00000205595		4	75480629	75490486	7	3	38150	-1.1558	0.81075	2.2204e-16	-1.1558
			ENSG00000152785	BMP3	4	81952119	81978685	118	25	38150	0.8744	0.10358	2.2204e-16	0.8744
			ENSG00000029559	IBSP	4	88720733	88733074	66	20	38150	0.38848	0.21191	1.6653e-16	0.38848
			ENSG00000118785	SPP1	4	88896819	88904562	36	14	38150	-0.32138	0.47306	1.6653e-16	-0.32138
			ENSG00000138696	BMPR1B	4	95679119	96079599	2139	85	38150	1.8226	0.0087169	2.2204e-16	1.8226
			ENSG00000168743	NPNT	4	106815932	106925184	646	42	38150	1.4059	0.030664	2.2204e-16	1.4059
			ENSG00000138795	LEF1	4	108968701	109090112	446	40	38150	0.083548	0.29769	1.8041e-16	0.083548
			ENSG00000151014	NOCT	4	139936943	139966906	110	34	38150	1.0827	0.065807	2.2204e-16	1.0827
			ENSG00000170365	SMAD1	4	146402346	146479231	253	33	38150	1.8106	0.012916	2.2204e-16	1.8106
			ENSG00000145423	SFRP2	4	154701744	154710272	38	15	38150	-0.79294	0.65809	2.2204e-16	-0.79294
			ENSG00000164107	HAND2	4	174446120	174451380	20	11	38150	0.69536	0.15001	2.2204e-16	0.69536
			ENSG00000164188	RANBP3L	5	36248536	36302216	278	35	38150	-1.5628	0.87156	2.2204e-16	-1.5628
			ENSG00000134352	IL6ST	5	55230923	55290821	218	41	38150	-0.53515	0.54761	2.2204e-16	-0.53515
			ENSG00000038427	VCAN	5	82767284	82878122	493	89	38150	0.62882	0.13307	2.2204e-16	0.62882
			ENSG00000081189	MEF2C	5	88013975	88199922	628	50	38150	1.4383	0.027537	2.2204e-16	1.4383
			ENSG00000133835	HSD17B4	5	118788138	118972894	1051	60	38150	2.4628	0.0014947	0	2.4628
			ENSG00000113083	LOX	5	121398890	121413980	37	9	38150	-0.95457	0.73428	2.2204e-16	-0.95457
			ENSG00000138829	FBN2	5	127593601	127994878	2094	67	38150	2.7795	0.00048062	0	2.7795
			ENSG00000113658	SMAD5	5	135468534	135524435	215	14	38150	2.7564	0.00078549	0	2.7564
			ENSG00000174705	SH3PXD2B	5	171752185	171881527	805	47	38150	-0.76331	0.60824	2.2204e-16	-0.76331
			ENSG00000120149	MSX2	5	174151536	174157896	28	8	38150	0.54615	0.18932	2.2204e-16	0.54615
			ENSG00000196923	PDLIM7	5	176910395	176924607	33	13	38150	0.24448	0.26504	1.6653e-16	0.24448
			ENSG00000153162	BMP6	6	7727030	7881655	842	86	38150	2.4757	0.0014795	0	2.4757
			ENSG00000172201	ID4	6	19837617	19840915	23	10	38150	-1.3121	0.83086	2.2204e-16	-1.3121
			ENSG00000232810	TNF	6	31543344	31546113	12	7	38150	0.47316	0.22977	1.6653e-16	0.47316
			ENSG00000213719	CLIC1	6	31698358	31707540	40	25	38150	0.46593	0.20592	1.6653e-16	0.46593
			ENSG00000124813	RUNX2	6	45295894	45632086	1463	106	38150	3.6275	1.7501e-05	0	3.6275
			ENSG00000135316	SYNCRIP	6	86318053	86353510	123	37	38150	-0.42819	0.49967	1.6653e-16	-0.42819
			ENSG00000014123	UFL1	6	96969471	97003152	104	29	38150	-1.0304	0.73299	2.2204e-16	-1.0304
			ENSG00000111875	ASF1A	6	119215384	119230332	68	17	38150	1.2971	0.048432	2.2204e-16	1.2971
			ENSG00000112029	FBXO5	6	153291664	153304714	61	12	38150	2.1602	0.0057467	0	2.1602
			ENSG00000177706	FAM20C	7	192969	300711	432	50	38150	-0.69869	0.58537	2.2204e-16	-0.69869
			ENSG00000122691	TWIST1	7	19060614	19157295	492	37	38150	0.72878	0.12916	2.2204e-16	0.72878
			ENSG00000136244	IL6	7	22765503	22771621	32	10	38150	0.76004	0.12965	2.2204e-16	0.76004
			ENSG00000136235	GPNMB	7	23275586	23314727	210	14	38150	-0.57444	0.58834	2.2204e-16	-0.57444
			ENSG00000105996	HOXA2	7	27139721	27142430	8	4	38150	1.2108	0.071787	2.2204e-16	1.2108
			ENSG00000106571	GLI3	7	42000548	42277469	1441	130	38150	1.9486	0.0071212	2.2204e-16	1.9486
			ENSG00000146674	IGFBP3	7	45951949	45961473	34	11	38150	0.33902	0.23544	1.6653e-16	0.33902
			ENSG00000132436	FIGNL1	7	50511831	50518088	19	8	38150	-0.79915	0.67762	2.2204e-16	-0.79915
			ENSG00000019991	HGF	7	81328322	81399754	256	29	38150	0.091317	0.30437	1.8041e-16	0.091317
			ENSG00000157240	FZD1	7	90893783	90898123	10	5	38150	-0.10693	0.41776	1.8041e-16	-0.10693
			ENSG00000105810	CDK6	7	92234235	92465908	552	80	38150	5.6289	5.9476e-10	0	5.6289
			ENSG00000105880	DLX5	7	96649704	96654409	18	11	38150	0.37862	0.23378	1.6653e-16	0.37862
			ENSG00000087085	ACHE	7	100487615	100494594	28	14	38150	0.9052	0.09876	2.2204e-16	0.9052
			ENSG00000161057	PSMC2	7	102984701	103009842	75	22	38150	1.5214	0.030049	2.2204e-16	1.5214
			ENSG00000075790	BCAP29	7	107220422	107269615	168	37	38150	-0.79122	0.6381	2.2204e-16	-0.79122
			ENSG00000197157	SND1	7	127292234	127732661	1456	66	38150	1.1481	0.049419	2.2204e-16	1.1481
			ENSG00000128602	SMO	7	128828713	128853386	127	26	38150	1.4462	0.031498	2.2204e-16	1.4462
			ENSG00000258227	CLEC5A	7	141627157	141646807	80	13	38150	-0.27144	0.46824	1.6653e-16	-0.27144
			ENSG00000164690	SHH	7	155592680	155604967	30	13	38150	0.43251	0.21	1.6653e-16	0.43251
			ENSG00000104332	SFRP1	8	41119481	41167016	214	38	38150	0.23574	0.23979	1.6653e-16	0.23574
			ENSG00000221869	CEBPD	8	48649471	48651648	5	3	38150	1.2254	0.084926	2.2204e-16	1.2254
			ENSG00000019549	SNAI2	8	49830249	49834299	5	3	38150	-0.61863	0.68009	2.2204e-16	-0.61863
			ENSG00000181195	PENK	8	57349233	57359293	59	13	38150	2.1949	0.0048168	0	2.1949
			ENSG00000180694	TMEM64	8	91634223	91803860	582	26	38150	0.35516	0.20739	1.6653e-16	0.35516
			ENSG00000164932	CTHRC1	8	104383743	104395225	55	12	38150	-2.1282	0.95949	0	-2.1282
			ENSG00000147655	RSPO2	8	108911544	109095913	870	67	38150	0.037218	0.29903	1.7347e-16	0.037218
			ENSG00000169398	PTK2	8	141667999	142012315	1162	43	38150	0.38217	0.1869	1.6653e-16	0.38217
			ENSG00000198963	RORB	9	77112281	77308093	765	66	38150	-0.81532	0.62516	2.2204e-16	-0.81532
			ENSG00000187764	SEMA4D	9	91975702	92113045	869	85	38150	0.29948	0.21674	1.6653e-16	0.29948
			ENSG00000196305	IARS	9	94972489	95056038	348	27	38150	0.61253	0.15045	2.2204e-16	0.61253
			ENSG00000185920	PTCH1	9	98205262	98279339	330	41	38150	5.5984	8.1419e-10	0	5.5984
			ENSG00000136929	HEMGN	9	100689073	100707138	53	11	38150	0.56332	0.17141	2.2204e-16	0.56332
			ENSG00000041982	TNC	9	117782806	117880536	531	51	38150	0.78459	0.10254	2.2204e-16	0.78459
			ENSG00000148400	NOTCH1	9	139388896	139440314	263	47	38150	0.54895	0.15311	2.2204e-16	0.54895
			ENSG00000107937	GTPBP4	10	1034338	1065876	178	28	38150	0.75004	0.11553	2.2204e-16	0.75004
			ENSG00000165623	UCMA	10	13263767	13276334	98	24	38150	1.7652	0.013829	2.2204e-16	1.7652
			ENSG00000128802		10	48413092	48416853	11	6	38150	0.94089	0.11308	2.2204e-16	0.94089
			ENSG00000107623		10	48425815	48438976	54	15	38150	-0.11419	0.39558	1.8041e-16	-0.11419
			ENSG00000165732	DDX21	10	70715884	70744829	121	32	38150	-0.78143	0.64177	2.2204e-16	-0.78143
			ENSG00000107779	BMPR1A	10	88516407	88692595	836	47	38150	0.62994	0.13595	2.2204e-16	0.62994
			ENSG00000107882	SUFU	10	104263744	104393292	469	28	38150	0.77565	0.10841	2.2204e-16	0.77565
			ENSG00000066468	FGFR2	10	123237848	123357972	541	83	38150	-0.20843	0.39686	1.6653e-16	-0.20843
			ENSG00000185885	IFITM1	11	313506	315272	3	1	38150	-0.81351	0.73869	2.2204e-16	-0.81351
			ENSG00000167244	IGF2	11	2150342	2170833	93	24	38150	3.2274	0.00012243	0	3.2274
			ENSG00000166333	ILK	11	6624961	6632102	44	8	38150	-0.4274	0.52784	1.6653e-16	-0.4274
			ENSG00000133818	RRAS2	11	14299472	14386052	258	50	38150	0.45635	0.18212	1.6653e-16	0.45635
			ENSG00000165973	NELL1	11	20691117	21597227	4995	330	38150	-0.69396	0.54131	2.2204e-16	-0.69396
			ENSG00000205213	LGR4	11	27387508	27494322	383	54	38150	0.23927	0.24003	1.6653e-16	0.23927
			ENSG00000121691	CAT	11	34460472	34493609	132	23	38150	-1.5545	0.8706	2.2204e-16	-1.5545
			ENSG00000157613	CREB3L1	11	46299212	46342972	146	35	38150	-0.15694	0.38559	1.6653e-16	-0.15694
			ENSG00000173153	ESRRA	11	64073044	64084215	29	14	38150	-1.3388	0.84198	2.2204e-16	-1.3388
			ENSG00000133895	MEN1	11	64570982	64578766	22	8	38150	1.0149	0.093407	2.2204e-16	1.0149
			ENSG00000162337	LRP5	11	68080077	68216743	630	62	38150	4.2478	1.185e-06	0	4.2478
			ENSG00000085741	WNT11	11	75897369	75921780	116	28	38150	-0.28081	0.43618	1.6653e-16	-0.28081
			ENSG00000118972	FGF23	12	4477393	4488894	50	10	38150	-1.4957	0.87452	2.2204e-16	-1.4957
			ENSG00000087494	PTHLH	12	28111017	28125638	75	18	38150	5.0869	1.949e-08	0	5.0869
			ENSG00000061273	HDAC7	12	48176505	48226915	244	52	38150	-0.25001	0.41358	1.6653e-16	-0.25001
			ENSG00000169884	WNT10B	12	49359123	49365546	19	10	38150	1.3539	0.043128	2.2204e-16	1.3539
			ENSG00000170374	SP7	12	53720362	53739099	54	14	38150	-1.5886	0.88396	2.2204e-16	-1.5886
			ENSG00000110955	ATP5F1B	12	57031959	57039798	19	6	38150	-0.096074	0.4108	1.8041e-16	-0.096074
			ENSG00000111087	GLI1	12	57853918	57866045	44	10	38150	0.62265	0.16097	2.2204e-16	0.62265
			ENSG00000017427	IGF1	12	102789645	102874423	277	42	38150	2.2232	0.0039533	0	2.2232
			ENSG00000183160	TMEM119	12	108983622	108992096	43	17	38150	1.4126	0.036218	2.2204e-16	1.4126
			ENSG00000102678	FGF9	13	22245522	22278637	110	22	38150	-0.053934	0.35652	1.7347e-16	-0.053934
			ENSG00000092199	HNRNPC	14	21677295	21737653	240	31	38150	0.011826	0.32959	1.7521e-16	0.011826
			ENSG00000184304	PRKD1	14	30045687	30661104	2861	187	38150	-0.67772	0.56433	2.2204e-16	-0.67772
			ENSG00000125378	BMP4	14	54416454	54425479	36	11	38150	3.6152	3.1527e-05	0	3.6152
			ENSG00000198732	SMOC1	14	70320848	70499083	1035	93	38150	0.98935	0.068739	2.2204e-16	0.98935
			ENSG00000142208	AKT1	14	105235686	105262088	122	29	38150	0.75961	0.11716	2.2204e-16	0.75961
			ENSG00000166923	GREM1	15	33010175	33026870	106	20	38150	-0.69707	0.61095	2.2204e-16	-0.69707
			ENSG00000137834	SMAD6	15	66994566	67074338	334	47	38150	-0.28822	0.42484	1.6653e-16	-0.28822
			ENSG00000166949	SMAD3	15	67356101	67487533	595	89	38150	3.1472	0.00013232	0	3.1472
			ENSG00000137809	ITGA11	15	68594050	68724501	718	80	38150	-0.3376	0.44121	1.6653e-16	-0.3376
			ENSG00000138623	SEMA7A	15	74701630	74726808	115	33	38150	0.30073	0.23716	1.6653e-16	0.30073
			ENSG00000005513	SOX8	16	1031808	1036979	31	9	38150	1.2822	0.04975	2.2204e-16	1.2822
			ENSG00000171490	RSL1D1	16	11929056	11945442	78	19	38150	1.3116	0.042672	2.2204e-16	1.3116
			ENSG00000067955	CBFB	16	67063019	67134961	228	41	38150	-1.405	0.84802	2.2204e-16	-1.405
			ENSG00000186153	WWOX	16	78133310	79246564	11526	473	38150	1.2638	0.030114	2.2204e-16	1.2638
			ENSG00000132382	MYBBP1A	17	4442192	4458926	99	41	38150	1.3312	0.040607	2.2204e-16	1.3312
			ENSG00000196712	NF1	17	29421945	29709134	829	27	38150	-1.438	0.83783	2.2204e-16	-1.438
			ENSG00000006075		17	34415602	34417515	9	3	38150	-0.72646	0.6793	2.2204e-16	-0.72646
			ENSG00000188554	NBR1	17	41322498	41363708	147	13	38150	-0.39569	0.49841	1.6653e-16	-0.39569
			ENSG00000108379	WNT3	17	44839872	44910520	217	48	38150	-0.72916	0.60476	2.2204e-16	-0.72916
			ENSG00000167085	PHB	17	47481414	47492246	52	21	38150	0.48787	0.18726	1.6653e-16	0.48787
			ENSG00000108821	COL1A1	17	48260650	48278993	86	30	38150	0.09574	0.29918	1.8041e-16	0.09574
			ENSG00000141232	TOB1	17	48939584	48945339	13	7	38150	0.45815	0.2161	1.6653e-16	0.45815
			ENSG00000183691	NOG	17	54671060	54672951	4	2	38150	0.037326	0.4055	1.7347e-16	0.037326
			ENSG00000141367	CLTC	17	57697219	57773671	228	22	38150	1.2322	0.050654	2.2204e-16	1.2322
			ENSG00000011028	MRC2	17	60704762	60770958	202	40	38150	0.8939	0.08853	2.2204e-16	0.8939
			ENSG00000108588	CCDC47	17	61822610	61853711	112	15	38150	2.1528	0.0050788	0	2.1528
			ENSG00000108654	DDX5	17	62495734	62504317	31	9	38150	-1.3639	0.85631	2.2204e-16	-1.3639
			ENSG00000168646	AXIN2	17	63524681	63557765	124	32	38150	2.6322	0.0010588	0	2.6322
			ENSG00000183684	ALYREF	17	79845713	79849462	3	2	38150	-0.34517	0.60305	1.6653e-16	-0.34517
			ENSG00000169710	FASN	17	80036214	80056208	88	27	38150	2.7715	0.00066555	0	2.7715
			ENSG00000128791	TWSG1	18	9334765	9402418	340	28	38150	-0.14993	0.38156	1.6653e-16	-0.14993
			ENSG00000115268	RPS15	19	1438358	1440583	4	2	38150	1.6602	0.037926	2.2204e-16	1.6602
			ENSG00000171223	JUNB	19	12902310	12904124	2	1	38150	-0.35633	0.60573	1.6653e-16	-0.35633
			ENSG00000072062	PRKACA	19	14202500	14228896	77	19	38150	-1.3876	0.84935	2.2204e-16	-1.3876
			ENSG00000167460	TPM4	19	16177831	16213813	117	19	38150	-1.37	0.82495	2.2204e-16	-1.37
			ENSG00000245848	CEBPA	19	33790840	33793470	5	1	38150	0.26326	0.33808	1.6653e-16	0.26326
			ENSG00000105202	FBL	19	40325098	40337054	42	14	38150	-1.9176	0.93637	2.2204e-16	-1.9176
			ENSG00000130529	TRPM4	19	49660998	49715093	362	33	38150	-0.40451	0.48709	1.6653e-16	-0.40451
			ENSG00000101265	RASSF2	20	4760669	4804291	339	50	38150	-2.1048	0.94654	0	-2.1048
			ENSG00000125845	BMP2	20	6748311	6760927	52	17	38150	1.8625	0.011817	2.2204e-16	1.8625
			ENSG00000101384	JAG1	20	10618332	10654694	188	48	38150	-0.21467	0.40195	1.6653e-16	-0.21467
			ENSG00000125844	RRBP1	20	17594323	17662940	322	64	38150	1.3172	0.038892	2.2204e-16	1.3172
			ENSG00000125968	ID1	20	30193086	30194318	15	9	38150	1.3212	0.053613	2.2204e-16	1.3212
			ENSG00000078804	TP53INP2	20	33292094	33301243	27	13	38150	4.1062	3.8079e-06	0	4.1062
			ENSG00000174306	ZHX3	20	39807088	39946312	526	41	38150	0.26869	0.23521	1.6653e-16	0.26869
			ENSG00000124216	SNAI1	20	48599536	48605423	35	4	38150	-1.162	0.81122	2.2204e-16	-1.162
			ENSG00000172216	CEBPB	20	48807376	48809212	4	2	38150	-0.86268	0.7412	2.2204e-16	-0.86268
			ENSG00000019186	CYP24A1	20	52769988	52790512	146	31	38150	-0.93411	0.68655	2.2204e-16	-0.93411
			ENSG00000101144	BMP7	20	55743804	55841685	591	52	38150	2.3101	0.002574	0	2.3101
			ENSG00000087460	GNAS	20	57414773	57486247	318	66	38150	-1.3378	0.80817	2.2204e-16	-1.3378
			ENSG00000142156	COL6A1	21	47401651	47424964	191	43	38150	-1.3169	0.8054	2.2204e-16	-1.3169
			ENSG00000100084	HIRA	22	19318221	19435224	420	36	38150	-0.10331	0.37138	1.8041e-16	-0.10331
			ENSG00000100068	LRP5L	22	25747385	25801344	324	44	38150	-1.6522	0.88461	2.2204e-16	-1.6522
			ENSG00000188064	WNT7B	22	46316242	46373009	463	82	38150	-1.7004	0.88976	2.2204e-16	-1.7004
			ENSG00000125363	AMELX	X	11311533	11318881	17	6	38150	1.8469	0.015541	2.2204e-16	1.8469
			ENSG00000130055	GDPD2	X	69642881	69653240	13	4	38150	0.95622	0.11018	2.2204e-16	0.95622
			ENSG00000125931	CITED1	X	71521488	71527037	13	4	38150	0.0065089	0.39664	1.7607e-16	0.0065089
			ENSG00000147274	RBMX	X	135930163	135962923	76	22	38150	0.94967	0.090546	2.2204e-16	0.94967
			ENSG00000071553	ATP6AP1	X	153656978	153664862	12	4	38150	1.2247	0.071971	2.2204e-16	1.2247
	_SET8_	GO_bp:go_skeletal_system_development										2.3705e-10
			ENSG00000179403	VWA1	1	1370241	1378262	26	6	38150	0.15622	0.32447	1.6653e-16	0.15622
			ENSG00000157933	SKI	1	2160134	2241558	416	80	38150	2.1948	0.0037345	0	2.1948
			ENSG00000197921	HES5	1	2460184	2461684	6	4	38150	-0.32091	0.54703	1.6653e-16	-0.32091
			ENSG00000162496	DHRS3	1	12627939	12677737	240	48	38150	-0.7026	0.58798	2.2204e-16	-0.7026
			ENSG00000142627	EPHA2	1	16450832	16482582	107	33	38150	1.2362	0.047832	2.2204e-16	1.2362
			ENSG00000009709	PAX7	1	18957500	19075360	576	100	38150	1.3649	0.032709	2.2204e-16	1.3649
			ENSG00000162551	ALPL	1	21835858	21904905	440	48	38150	1.1073	0.056759	2.2204e-16	1.1073
			ENSG00000020633	RUNX3	1	25226002	25291612	248	61	38150	3.08	0.00019148	0	3.08
			ENSG00000158008	EXTL1	1	26346375	26362955	59	20	38150	1.8155	0.013562	2.2204e-16	1.8155
			ENSG00000158195	WASF2	1	27730730	27816669	260	27	38150	0.035367	0.33224	1.7347e-16	0.035367
			ENSG00000000938	FGR	1	27938575	27961788	71	17	38150	1.5773	0.028734	2.2204e-16	1.5773
			ENSG00000162510	MATN1	1	31184124	31196434	48	6	38150	-1.005	0.74145	2.2204e-16	-1.005
			ENSG00000183682	BMP8A	1	39957318	39991607	171	39	38150	-0.82765	0.6534	2.2204e-16	-0.82765
			ENSG00000116985	BMP8B	1	40222854	40254533	176	28	38150	0.24513	0.24528	1.6653e-16	0.24513
			ENSG00000084073	ZMPSTE24	1	40723779	40759856	95	27	38150	1.0618	0.06976	2.2204e-16	1.0618
			ENSG00000049089	COL9A2	1	40766159	40783488	101	20	38150	0.52266	0.18659	2.2204e-16	0.52266
			ENSG00000117385	P3H1	1	43212006	43232755	90	28	38150	-0.26511	0.44083	1.6653e-16	-0.26511
			ENSG00000117450	PRDX1	1	45976708	45988719	67	11	38150	-0.92653	0.70866	2.2204e-16	-0.92653
			ENSG00000162367	TAL1	1	47681962	47697892	62	19	38150	1.3647	0.038444	2.2204e-16	1.3647
			ENSG00000081870	HSPB11	1	54382247	54411602	115	19	38150	-0.37752	0.50625	1.6653e-16	-0.37752
			ENSG00000162607	USP1	1	62901968	62917475	58	10	38150	-0.30355	0.4753	1.6653e-16	-0.30355
			ENSG00000116704	SLC35D1	1	67465015	67519782	251	26	38150	-1.032	0.72313	2.2204e-16	-1.032
			ENSG00000142871	CYR61	1	86046444	86049645	10	6	38150	1.0626	0.084021	2.2204e-16	1.0626
			ENSG00000060718	COL11A1	1	103342023	103574052	1457	45	38150	0.31879	0.20931	1.6653e-16	0.31879
			ENSG00000156150	ALX3	1	110602616	110613322	56	14	38150	-0.93705	0.71079	2.2204e-16	-0.93705
			ENSG00000134245	WNT2B	1	113009163	113072787	286	49	38150	1.379	0.032813	2.2204e-16	1.379
			ENSG00000134253	TRIM45	1	117653682	117665209	65	18	38150	-1.8257	0.92662	2.2204e-16	-1.8257
			ENSG00000092607	TBX15	1	119425669	119532179	446	48	38150	1.8783	0.0092072	2.2204e-16	1.8783
			ENSG00000134250	NOTCH2	1	120454176	120612240	214	20	38150	1.1663	0.062155	2.2204e-16	1.1663
			ENSG00000143140		1	147228332	147245484	91	18	38150	-1.7255	0.90588	2.2204e-16	-1.7255
			ENSG00000143369	ECM1	1	150480538	150486265	24	10	38150	-0.47346	0.54131	1.6653e-16	-0.47346
			ENSG00000143387	CTSK	1	150768684	150780799	24	11	38150	0.4329	0.21198	1.6653e-16	0.4329
			ENSG00000143570	SLC39A1	1	153931575	153940188	26	12	38150	-0.85468	0.68705	2.2204e-16	-0.85468
			ENSG00000169231	THBS3	1	155165379	155178842	34	14	38150	-0.021247	0.35605	1.7694e-16	-0.021247
			ENSG00000116539	ASH1L	1	155305059	155532598	567	76	38150	0.58118	0.15307	2.2204e-16	0.58118
			ENSG00000242252	BGLAP	1	156211753	156213112	3	2	38150	-0.072635	0.45115	1.8041e-16	-0.072635
			ENSG00000116604	MEF2D	1	156433519	156470620	134	29	38150	-0.61267	0.57633	2.2204e-16	-0.61267
			ENSG00000132702	HAPLN2	1	156589086	156595517	15	5	38150	-0.73807	0.66892	2.2204e-16	-0.73807
			ENSG00000132692	BCAN	1	156611182	156629324	58	22	38150	1.4608	0.029818	2.2204e-16	1.4608
			ENSG00000158859	ADAMTS4	1	161154098	161168846	54	23	38150	2.122	0.0057568	0	2.122
			ENSG00000185630	PBX1	1	164524821	164868533	1400	141	38150	1.4898	0.023311	2.2204e-16	1.4898
			ENSG00000116132	PRRX1	1	170631869	170708560	241	48	38150	-0.84785	0.65052	2.2204e-16	-0.84785
			ENSG00000034971	MYOC	1	171604557	171621823	103	18	38150	0.97931	0.080886	2.2204e-16	0.97931
			ENSG00000116183	PAPPA2	1	176432307	176814735	1323	66	38150	-0.67014	0.56358	2.2204e-16	-0.67014
			ENSG00000081237	PTPRC	1	198607801	198726545	559	51	38150	0.3071	0.22476	1.6653e-16	0.3071
			ENSG00000133048	CHI3L1	1	203148059	203155877	44	12	38150	0.057424	0.33163	1.7347e-16	0.057424
			ENSG00000188783	PRELP	1	203444956	203460480	76	17	38150	1.3844	0.036697	2.2204e-16	1.3844
			ENSG00000162769	FLVCR1	1	213031597	213072705	326	15	38150	0.27006	0.24184	1.6653e-16	0.27006
			ENSG00000092969	TGFB2	1	218519577	218617961	389	67	38150	2.946	0.00032259	0	2.946
			ENSG00000143816	WNT9A	1	228106357	228135599	149	24	38150	-0.88819	0.67174	2.2204e-16	-0.88819
			ENSG00000176887	SOX11	2	5832799	5841516	30	12	38150	1.1783	0.061679	2.2204e-16	1.1783
			ENSG00000143867	OSR1	2	19551246	19558414	32	18	38150	0.84907	0.11704	2.2204e-16	0.84907
			ENSG00000132031	MATN3	2	20191872	20212455	71	20	38150	0.63106	0.14817	2.2204e-16	0.63106
			ENSG00000138002	IFT172	2	27667238	27712656	148	23	38150	0.11805	0.29271	1.8041e-16	0.11805
			ENSG00000205221	VIT	2	36923833	37041935	739	104	38150	-1.0349	0.70803	2.2204e-16	-1.0349
			ENSG00000162878	PKDCC	2	42275160	42285668	49	9	38150	2.2919	0.0040253	0	2.2919
			ENSG00000170577	SIX2	2	45232300	45236569	20	11	38150	-0.27722	0.46989	1.6653e-16	-0.27722
			ENSG00000115380	EFEMP1	2	56093102	56151274	293	36	38150	3.1322	0.00017617	0	3.1322
			ENSG00000143995	MEIS1	2	66660584	66801001	493	72	38150	0.021901	0.30884	1.7694e-16	0.021901
			ENSG00000163217	BMP10	2	69092613	69098649	22	8	38150	-0.20752	0.44648	1.6653e-16	-0.20752
			ENSG00000003137	CYP26B1	2	72356367	72375167	60	21	38150	-1.4124	0.85236	2.2204e-16	-1.4124
			ENSG00000172071	EIF2AK3	2	88856259	88927094	152	35	38150	3.2443	0.00011442	0	3.2443
			ENSG00000125629	INSIG2	2	118846028	118868573	87	31	38150	0.71295	0.12616	2.2204e-16	0.71295
			ENSG00000163064	EN1	2	119599747	119605254	17	9	38150	-0.8837	0.70857	2.2204e-16	-0.8837
			ENSG00000074047	GLI2	2	121493199	121750229	1175	130	38150	1.6075	0.018473	2.2204e-16	1.6075
			ENSG00000121989	ACVR2A	2	148602086	148688393	300	31	38150	1.8916	0.010193	2.2204e-16	1.8916
			ENSG00000204335	SP5	2	171571861	171574588	10	4	38150	-2.4151	0.98284	0	-2.4151
			ENSG00000144355	DLX1	2	172949468	172954405	13	8	38150	1.0566	0.085025	2.2204e-16	1.0566
			ENSG00000115844	DLX2	2	172964167	172967628	10	7	38150	-0.5574	0.5953	2.2204e-16	-0.5574
			ENSG00000172845	SP3	2	174771187	174830430	326	35	38150	-0.17579	0.39814	1.6653e-16	-0.17579
			ENSG00000144320	LNPK	2	176788620	176867567	335	43	38150	-0.87787	0.66525	2.2204e-16	-0.87787
			ENSG00000128714	HOXD13	2	176957619	176960666	10	6	38150	0.087837	0.35639	1.8041e-16	0.087837
			ENSG00000170178	HOXD12	2	176964458	176966408	10	6	38150	-0.76697	0.68292	2.2204e-16	-0.76697
			ENSG00000128710	HOXD10	2	176973518	176984670	50	19	38150	-0.84095	0.67796	2.2204e-16	-0.84095
			ENSG00000128709	HOXD9	2	176987088	176989853	11	6	38150	-0.0057412	0.38453	1.7607e-16	-0.0057412
			ENSG00000175879	HOXD8	2	176994422	176997423	13	8	38150	-0.65088	0.63622	2.2204e-16	-0.65088
			ENSG00000128652	HOXD3	2	177001340	177037830	124	25	38150	-1.1052	0.7478	2.2204e-16	-1.1052
			ENSG00000170166	HOXD4	2	177015950	177017954	6	3	38150	-1.9452	0.95373	2.2204e-16	-1.9452
			ENSG00000128645	HOXD1	2	177053307	177055688	6	3	38150	1.173	0.078424	2.2204e-16	1.173
			ENSG00000180228	PRKRA	2	179296141	179316239	66	21	38150	1.0061	0.083781	2.2204e-16	1.0061
			ENSG00000162998	FRZB	2	183698002	183731890	163	28	38150	0.26284	0.24088	1.6653e-16	0.26284
			ENSG00000168542	COL3A1	2	189839046	189877472	145	27	38150	0.86808	0.099762	2.2204e-16	0.86808
			ENSG00000204262	COL5A2	2	189896622	190044605	602	26	38150	1.0311	0.071612	2.2204e-16	1.0311
			ENSG00000138386	NAB1	2	191511472	191557492	167	30	38150	3.9888	4.6833e-06	0	3.9888
			ENSG00000119042	SATB2	2	200134223	200335989	467	45	38150	1.0026	0.073412	2.2204e-16	1.0026
			ENSG00000204217	BMPR2	2	203241659	203432474	652	44	38150	0.48204	0.174	1.6653e-16	0.48204
			ENSG00000163501	IHH	2	219919142	219925189	19	5	38150	1.5238	0.033152	2.2204e-16	1.5238
			ENSG00000123999	INHA	2	220433884	220440435	31	11	38150	-1.4345	0.85341	2.2204e-16	-1.4345
			ENSG00000163273	NPPC	2	232786530	232791113	12	5	38150	1.7833	0.01852	2.2204e-16	1.7833
			ENSG00000182600	SNORC	2	233721980	233743418	93	23	38150	0.59053	0.15469	2.2204e-16	0.59053
			ENSG00000072080	SPP2	2	234959323	234985778	161	21	38150	-1.2074	0.78353	2.2204e-16	-1.2074
			ENSG00000163359	COL6A3	2	238232646	238323018	450	63	38150	1.8987	0.0089888	2.2204e-16	1.8987
			ENSG00000068024	HDAC4	2	239969864	240323348	2018	148	38150	1.2354	0.040235	2.2204e-16	1.2354
			ENSG00000157017	GHRL	3	10327359	10334631	37	16	38150	1.1981	0.054887	2.2204e-16	1.1981
			ENSG00000154764	WNT7A	3	13857755	13921618	384	59	38150	0.58603	0.14368	2.2204e-16	0.58603
			ENSG00000077092	RARB	3	25215823	25639423	2910	152	38150	-0.37931	0.43369	1.6653e-16	-0.37931
			ENSG00000163513	TGFBR2	3	30647994	30735634	490	79	38150	0.63424	0.13044	2.2204e-16	0.63424
			ENSG00000114739	ACVR2B	3	38495342	38534633	171	26	38150	1.2237	0.048551	2.2204e-16	1.2237
			ENSG00000114742	WDR48	3	39093489	39138155	231	40	38150	-0.21351	0.41501	1.6653e-16	-0.21351
			ENSG00000144655	CSRNP1	3	39183346	39196053	60	19	38150	-0.57305	0.55905	2.2204e-16	-0.57305
			ENSG00000168036	CTNNB1	3	41236328	41301587	189	31	38150	-0.54575	0.53904	2.2204e-16	-0.54575
			ENSG00000012223	LTF	3	46477136	46526724	261	27	38150	-1.5717	0.8712	2.2204e-16	-1.5717
			ENSG00000160801	PTH1R	3	46919236	46945287	90	24	38150	1.5253	0.026607	2.2204e-16	1.5253
			ENSG00000181555	SETD2	3	47057919	47205457	407	35	38150	0.53551	0.1609	2.2204e-16	0.53551
			ENSG00000164050	PLXNB1	3	48445261	48471594	59	17	38150	0.19103	0.27585	1.6653e-16	0.19103
			ENSG00000114270	COL7A1	3	48601506	48632700	71	31	38150	1.713	0.018927	2.2204e-16	1.713
			ENSG00000067560	RHOA	3	49396578	49450431	174	23	38150	2.7018	0.00083879	0	2.7018
			ENSG00000186792	HYAL3	3	50330262	50336899	20	10	38150	-1.3292	0.84906	2.2204e-16	-1.3292
			ENSG00000114378	HYAL1	3	50337320	50349812	45	13	38150	-1.4044	0.85782	2.2204e-16	-1.4044
			ENSG00000068001	HYAL2	3	50355221	50360337	9	5	38150	-0.79598	0.69802	2.2204e-16	-0.79598
			ENSG00000164087	POC1A	3	52109269	52188706	195	41	38150	-0.89683	0.68792	2.2204e-16	-0.89683
			ENSG00000272573	MUSTN1	3	52867130	52869235	16	7	38150	1.3356	0.04747	2.2204e-16	1.3356
			ENSG00000114251	WNT5A	3	55499743	55523973	91	26	38150	0.11364	0.29018	1.8041e-16	0.11364
			ENSG00000114861	FOXP1	3	71003844	71633140	2504	191	38150	0.97507	0.068743	2.2204e-16	0.97507
			ENSG00000114439	BBX	3	107241783	107530171	1081	67	38150	0.053709	0.29324	1.7347e-16	0.053709
			ENSG00000163785	RYK	3	133784147	133969689	837	39	38150	0.14369	0.27176	1.6653e-16	0.14369
			ENSG00000066405	CLDN18	3	137717577	137752494	116	22	38150	0.27813	0.23943	1.6653e-16	0.27813
			ENSG00000120742	SERP1	3	150259781	150321015	274	26	38150	0.17413	0.26773	1.6653e-16	0.17413
			ENSG00000163659	TIPARP	3	156391024	156424559	111	24	38150	0.56708	0.16812	2.2204e-16	0.56708
			ENSG00000168779	SHOX2	3	157814948	157824292	42	6	38150	3.1894	0.00022695	0	3.1894
			ENSG00000068885	IFT80	3	159974774	160117668	446	50	38150	-1.6732	0.88861	2.2204e-16	-1.6732
			ENSG00000090539	CHRD	3	184097861	184108524	38	15	38150	1.5186	0.029535	2.2204e-16	1.5186
			ENSG00000145192	AHSG	3	186330712	186339107	33	12	38150	-0.37799	0.49759	1.6653e-16	-0.37799
			ENSG00000073282	TP63	3	189349205	189615068	1612	179	38150	-1.0876	0.72507	2.2204e-16	-1.0876
			ENSG00000075711	DLG1	3	196769431	197026171	1341	50	38150	1.5655	0.019429	2.2204e-16	1.5655
			ENSG00000127418	FGFRL1	4	1003724	1020685	121	30	38150	1.3101	0.040501	2.2204e-16	1.3101
			ENSG00000068078	FGFR3	4	1795034	1810599	90	25	38150	1.7773	0.015159	2.2204e-16	1.7773
			ENSG00000109685	NSD2	4	1873151	1983934	290	65	38150	1.0779	0.072411	2.2204e-16	1.0779
			ENSG00000163132	MSX1	4	4861393	4865663	27	7	38150	-0.745	0.65451	2.2204e-16	-0.745
			ENSG00000170891	CYTL1	4	5016313	5021199	30	5	38150	-0.76817	0.68527	2.2204e-16	-0.76817
			ENSG00000072840	EVC	4	5712924	5830772	904	91	38150	-2.0887	0.94274	0	-2.0887
			ENSG00000109705	NKX3-2	4	13542454	13546674	15	9	38150	0.76987	0.14429	2.2204e-16	0.76987
			ENSG00000169762	TAPT1	4	16162128	16229033	389	39	38150	-0.69636	0.59465	2.2204e-16	-0.69636
			ENSG00000157796	WDR19	4	39184024	39287430	322	20	38150	-0.25192	0.42405	1.6653e-16	-0.25192
			ENSG00000134853	PDGFRA	4	55095264	55164414	258	27	38150	1.4295	0.032751	2.2204e-16	1.4295
			ENSG00000157404	KIT	4	55524085	55606881	372	51	38150	0.98036	0.07338	2.2204e-16	0.98036
			ENSG00000152785	BMP3	4	81952119	81978685	118	25	38150	0.8744	0.10358	2.2204e-16	0.8744
			ENSG00000152591	DSPP	4	88529681	88538062	56	16	38150	-0.53419	0.54941	2.2204e-16	-0.53419
			ENSG00000152595	MEPE	4	88742563	88767969	127	23	38150	0.39779	0.2017	1.6653e-16	0.39779
			ENSG00000138696	BMPR1B	4	95679119	96079599	2139	85	38150	1.8226	0.0087169	2.2204e-16	1.8226
			ENSG00000164038	SLC9B2	4	103941025	104006986	177	47	38150	-1.7118	0.89671	2.2204e-16	-1.7118
			ENSG00000138801	PAPSS1	4	108511433	108641608	587	38	38150	-0.27315	0.42001	1.6653e-16	-0.27315
			ENSG00000164093	PITX2	4	111538579	111563279	81	24	38150	1.3609	0.038053	2.2204e-16	1.3609
			ENSG00000138685	FGF2	4	123747863	123819391	447	56	38150	1.3483	0.036361	2.2204e-16	1.3483
			ENSG00000196159	FAT4	4	126237554	126414087	896	65	38150	1.6215	0.017261	2.2204e-16	1.6215
			ENSG00000172007	RAB33B	4	140374386	140397763	90	15	38150	0.45647	0.19796	1.6653e-16	0.45647
			ENSG00000164161	HHIP	4	145567173	145666423	297	23	38150	7.1979	1.0249e-14	0	7.1979
			ENSG00000170365	SMAD1	4	146402346	146479231	253	33	38150	1.8106	0.012916	2.2204e-16	1.8106
			ENSG00000109670	FBXW7	4	153242410	153457253	730	34	38150	1.6186	0.021074	2.2204e-16	1.6186
			ENSG00000145423	SFRP2	4	154701744	154710272	38	15	38150	-0.79294	0.65809	2.2204e-16	-0.79294
			ENSG00000145431	PDGFC	4	157681606	157892546	799	72	38150	0.56679	0.15225	2.2204e-16	0.56679
			ENSG00000038295	TLL1	4	166794410	167025047	1063	104	38150	1.0598	0.061095	2.2204e-16	1.0598
			ENSG00000164107	HAND2	4	174446120	174451380	20	11	38150	0.69536	0.15001	2.2204e-16	0.69536
			ENSG00000145545	SRD5A1	5	6633456	6669675	236	35	38150	-0.017705	0.33129	1.7694e-16	-0.017705
			ENSG00000154122	ANKH	5	14704910	14871887	711	71	38150	-0.75755	0.6025	2.2204e-16	-0.75755
			ENSG00000113389	NPR3	5	32689176	32791819	471	52	38150	1.3323	0.035355	2.2204e-16	1.3323
			ENSG00000151388	ADAMTS12	5	33523640	33892297	1675	104	38150	-2.2865	0.95928	0	-2.2865
			ENSG00000164188	RANBP3L	5	36248536	36302216	278	35	38150	-1.5628	0.87156	2.2204e-16	-1.5628
			ENSG00000164190	NIPBL	5	36876861	37066515	566	54	38150	1.7448	0.014118	2.2204e-16	1.7448
			ENSG00000171522	PTGER4	5	40679600	40693837	30	9	38150	-0.4317	0.52315	1.6653e-16	-0.4317
			ENSG00000049860	HEXB	5	73935848	74018472	378	47	38150	1.1262	0.053437	2.2204e-16	1.1262
			ENSG00000038427	VCAN	5	82767284	82878122	493	89	38150	0.62882	0.13307	2.2204e-16	0.62882
			ENSG00000145681	HAPLN1	5	82933624	83017432	397	67	38150	2.3255	0.0024975	0	2.3255
			ENSG00000081189	MEF2C	5	88013975	88199922	628	50	38150	1.4383	0.027537	2.2204e-16	1.4383
			ENSG00000113083	LOX	5	121398890	121413980	37	9	38150	-0.95457	0.73428	2.2204e-16	-0.95457
			ENSG00000138829	FBN2	5	127593601	127994878	2094	67	38150	2.7795	0.00048062	0	2.7795
			ENSG00000069011	PITX1	5	134363425	134370503	35	6	38150	2.3265	0.0040427	0	2.3265
			ENSG00000251380	DCANP1	5	134779905	134783038	22	6	38150	-1.1172	0.78151	2.2204e-16	-1.1172
			ENSG00000255833	TIFAB	5	134779908	134788089	43	11	38150	-1.2496	0.80707	2.2204e-16	-1.2496
			ENSG00000181965	NEUROG1	5	134869991	134871639	2	1	38150	0.45296	0.26506	1.6653e-16	0.45296
			ENSG00000145826	LECT2	5	135257968	135290723	210	32	38150	-0.43277	0.49548	1.6653e-16	-0.43277
			ENSG00000120708	TGFBI	5	135364584	135399507	137	21	38150	1.1427	0.057743	2.2204e-16	1.1427
			ENSG00000113658	SMAD5	5	135468534	135524435	215	14	38150	2.7564	0.00078549	0	2.7564
			ENSG00000155846	PPARGC1B	5	149109861	149234585	594	58	38150	0.9374	0.077929	2.2204e-16	0.9374
			ENSG00000113722	CDX1	5	149546358	149564120	49	13	38150	-2.3304	0.97436	0	-2.3304
			ENSG00000070814	TCOF1	5	149737202	149779871	159	38	38150	-0.20246	0.41018	1.6653e-16	-0.20246
			ENSG00000070614	NDST1	5	149865381	149937773	293	35	38150	-0.35728	0.46785	1.6653e-16	-0.35728
			ENSG00000197043	ANXA6	5	150480273	150537443	348	66	38150	-0.36781	0.45369	1.6653e-16	-0.36781
			ENSG00000113140	SPARC	5	151040657	151066726	115	29	38150	1.4011	0.032885	2.2204e-16	1.4011
			ENSG00000113196	HAND1	5	153854532	153857824	14	9	38150	-0.31677	0.49582	1.6653e-16	-0.31677
			ENSG00000156427	FGF18	5	170846660	170884627	138	32	38150	4.6998	1.3424e-07	0	4.6998
			ENSG00000174705	SH3PXD2B	5	171752185	171881527	805	47	38150	-0.76331	0.60824	2.2204e-16	-0.76331
			ENSG00000120149	MSX2	5	174151536	174157896	28	8	38150	0.54615	0.18932	2.2204e-16	0.54615
			ENSG00000054598	FOXC1	6	1610681	1614127	9	5	38150	-0.80027	0.69202	2.2204e-16	-0.80027
			ENSG00000153162	BMP6	6	7727030	7881655	842	86	38150	2.4757	0.0014795	0	2.4757
			ENSG00000137203	TFAP2A	6	10393419	10419892	72	18	38150	0.9868	0.085128	2.2204e-16	0.9868
			ENSG00000078401	EDN1	6	12290596	12297427	32	11	38150	-0.94202	0.71382	2.2204e-16	-0.94202
			ENSG00000124766	SOX4	6	21593972	21598847	18	10	38150	1.6455	0.029885	2.2204e-16	1.6455
			ENSG00000112293	GPLD1	6	24424793	24495433	774	44	38150	0.54925	0.15165	2.2204e-16	0.54925
			ENSG00000204420	MPIG6B	6	31686371	31694491	30	13	38150	-0.58786	0.58835	2.2204e-16	-0.58786
			ENSG00000204248	COL11A2	6	33130458	33160276	154	31	38150	1.1801	0.051992	2.2204e-16	1.1801
			ENSG00000112062	MAPK14	6	35995488	36079013	329	29	38150	2.6684	0.0010165	0	2.6684
			ENSG00000112559	MDFI	6	41604620	41621984	107	23	38150	0.36556	0.21355	1.6653e-16	0.36556
			ENSG00000112658	SRF	6	43139037	43149243	26	10	38150	0.88436	0.12072	2.2204e-16	0.88436
			ENSG00000124813	RUNX2	6	45295894	45632086	1463	106	38150	3.6275	1.7501e-05	0	3.6275
			ENSG00000112116	IL17F	6	52101479	52109335	38	13	38150	-0.67771	0.61752	2.2204e-16	-0.67771
			ENSG00000112175	BMP5	6	55618443	55740362	466	78	38150	0.35882	0.20309	1.6653e-16	0.35882
			ENSG00000124749	COL21A1	6	55921388	56258892	2044	76	38150	-0.58446	0.51142	2.2204e-16	-0.58446
			ENSG00000112210	RAB23	6	57053607	57087078	73	24	38150	-0.26191	0.44835	1.6653e-16	-0.26191
			ENSG00000082293	COL19A1	6	70576463	70919679	1648	107	38150	0.18989	0.24139	1.6653e-16	0.18989
			ENSG00000111799	COL12A1	6	75794042	75915767	352	63	38150	1.0663	0.068352	2.2204e-16	1.0663
			ENSG00000203877	RIPPLY2	6	84562985	84567234	14	3	38150	-1.5759	0.91771	2.2204e-16	-1.5759
			ENSG00000123500	COL10A1	6	116440086	116479910	157	41	38150	1.6542	0.017916	2.2204e-16	1.6542
			ENSG00000152661	GJA1	6	121756838	121770873	57	13	38150	1.0963	0.073448	2.2204e-16	1.0963
			ENSG00000118523	CTGF	6	132269316	132272513	9	5	38150	-0.27382	0.5366	1.6653e-16	-0.27382
			ENSG00000112357	PEX7	6	137143717	137235075	340	32	38150	-1.8582	0.91936	2.2204e-16	-1.8582
			ENSG00000120254	MTHFD1L	6	151186685	151423023	1466	110	38150	-2.3811	0.96843	0	-2.3811
			ENSG00000164458	TBXT	6	166571144	166582188	74	14	38150	-0.10143	0.38088	1.8041e-16	-0.10143
			ENSG00000177706	FAM20C	7	192969	300711	432	50	38150	-0.69869	0.58537	2.2204e-16	-0.69869
			ENSG00000164853	UNCX	7	1272543	1276954	10	4	38150	1.7529	0.022164	2.2204e-16	1.7529
			ENSG00000006747	SCIN	7	12610203	12693228	468	64	38150	2.9274	0.00032651	0	2.9274
			ENSG00000122691	TWIST1	7	19060614	19157295	492	37	38150	0.72878	0.12916	2.2204e-16	0.72878
			ENSG00000105855	ITGB8	7	20370325	20455377	480	33	38150	3.5943	2.4249e-05	0	3.5943
			ENSG00000105991	HOXA1	7	27132612	27135615	8	5	38150	0.36963	0.26884	1.6653e-16	0.36963
			ENSG00000105996	HOXA2	7	27139721	27142430	8	4	38150	1.2108	0.071787	2.2204e-16	1.2108
			ENSG00000105997	HOXA3	7	27145803	27192200	180	31	38150	-0.040117	0.35539	1.7347e-16	-0.040117
			ENSG00000197576	HOXA4	7	27168126	27170418	11	2	38150	0.53153	0.24583	2.2204e-16	0.53153
			ENSG00000106004	HOXA5	7	27180671	27183287	10	4	38150	-0.16467	0.45844	1.6653e-16	-0.16467
			ENSG00000106006	HOXA6	7	27185015	27190222	27	9	38150	-0.82822	0.68715	2.2204e-16	-0.82822
			ENSG00000122592	HOXA7	7	27193335	27197555	21	12	38150	-1.4247	0.86263	2.2204e-16	-1.4247
			ENSG00000078399	HOXA9	7	27202054	27210117	34	17	38150	0.073372	0.32224	1.8041e-16	0.073372
			ENSG00000253293	HOXA10	7	27210210	27219880	27	13	38150	-0.10416	0.39236	1.8041e-16	-0.10416
			ENSG00000005073	HOXA11	7	27221129	27224842	13	8	38150	1.821	0.016567	2.2204e-16	1.821
			ENSG00000106031	HOXA13	7	27233122	27239725	22	8	38150	-0.46448	0.57777	1.6653e-16	-0.46448
			ENSG00000106483	SFRP4	7	37945543	38065297	709	73	38150	1.4781	0.024183	2.2204e-16	1.4781
			ENSG00000106571	GLI3	7	42000548	42277469	1441	130	38150	1.9486	0.0071212	2.2204e-16	1.9486
			ENSG00000126524	SBDS	7	66452664	66460588	41	19	38150	-1.0917	0.76015	2.2204e-16	-1.0917
			ENSG00000158321	AUTS2	7	69063905	70258054	4622	126	38150	0.31852	0.18406	1.6653e-16	0.31852
			ENSG00000127948	POR	7	75528518	75616173	414	65	38150	0.50207	0.16833	2.2204e-16	0.50207
			ENSG00000164692	COL1A2	7	94023873	94060544	164	38	38150	1.5073	0.02468	2.2204e-16	1.5073
			ENSG00000006377	DLX6	7	96634860	96640351	11	5	38150	0.78096	0.13665	2.2204e-16	0.78096
			ENSG00000105880	DLX5	7	96649704	96654409	18	11	38150	0.37862	0.23378	1.6653e-16	0.37862
			ENSG00000128606	LRRC17	7	102553438	102585396	91	23	38150	-0.23196	0.44081	1.6653e-16	-0.23196
			ENSG00000174697	LEP	7	127881337	127897681	84	28	38150	-0.25666	0.43619	1.6653e-16	-0.25666
			ENSG00000182158	CREB3L2	7	137559725	137686813	541	74	38150	-0.033903	0.32767	1.7347e-16	-0.033903
			ENSG00000186480	INSIG1	7	155089486	155101945	73	19	38150	-1.5031	0.86123	2.2204e-16	-1.5031
			ENSG00000164690	SHH	7	155592680	155604967	30	13	38150	0.43251	0.21	1.6653e-16	0.43251
			ENSG00000126870	WDR60	7	158649269	158749438	564	36	38150	-0.63007	0.56647	2.2204e-16	-0.63007
			ENSG00000147316	MCPH1	8	6264113	6501144	1915	124	38150	1.0179	0.061301	2.2204e-16	1.0179
			ENSG00000147408	CSGALNACT1	8	19261672	19615540	2334	135	38150	-0.89082	0.63678	2.2204e-16	-0.89082
			ENSG00000168487	BMP1	8	22022249	22069839	230	45	38150	-0.028	0.33821	1.7694e-16	-0.028
			ENSG00000134013	LOXL2	8	23154702	23282841	1061	61	38150	0.35634	0.19277	1.6653e-16	0.35634
			ENSG00000159167	STC1	8	23699428	23712320	52	15	38150	1.3716	0.039227	2.2204e-16	1.3716
			ENSG00000168077	SCARA3	8	27491385	27534293	218	21	38150	1.9985	0.0075054	2.2204e-16	1.9985
			ENSG00000077782	FGFR1	8	38268656	38326352	182	50	38150	3.2989	8.657e-05	0	3.2989
			ENSG00000104332	SFRP1	8	41119481	41167016	214	38	38150	0.23574	0.23979	1.6653e-16	0.23574
			ENSG00000019549	SNAI2	8	49830249	49834299	5	3	38150	-0.61863	0.68009	2.2204e-16	-0.61863
			ENSG00000104331	IMPAD1	8	57870492	57906403	152	25	38150	0.00042566	0.34633	1.7591e-16	0.00042566
			ENSG00000171316	CHD7	8	61591337	61779465	733	47	38150	0.033574	0.30898	1.7347e-16	0.033574
			ENSG00000137573	SULF1	8	70378859	70573150	843	116	38150	-0.63954	0.55806	2.2204e-16	-0.63954
			ENSG00000104313	EYA1	8	72109668	72274467	684	102	38150	1.3704	0.031692	2.2204e-16	1.3704
			ENSG00000121039	RDH10	8	74206847	74237516	145	29	38150	1.5462	0.023891	2.2204e-16	1.5462
			ENSG00000156103	MMP16	8	89044237	89340254	1229	98	38150	-0.82667	0.6303	2.2204e-16	-0.82667
			ENSG00000156466	GDF6	8	97154562	97173020	70	25	38150	2.2329	0.0040356	0	2.2329
			ENSG00000132561	MATN2	8	98881068	99048944	754	65	38150	-0.46099	0.48654	1.6653e-16	-0.46099
			ENSG00000164920	OSR2	8	99956631	99964332	17	10	38150	1.1558	0.075922	2.2204e-16	1.1558
			ENSG00000083307	GRHL2	8	102504660	102681954	866	88	38150	0.63507	0.12981	2.2204e-16	0.63507
			ENSG00000155090	KLF10	8	103661007	103668130	27	12	38150	1.345	0.043369	2.2204e-16	1.345
			ENSG00000147655	RSPO2	8	108911544	109095913	870	67	38150	0.037218	0.29903	1.7347e-16	0.037218
			ENSG00000104447	TRPS1	8	116420724	116821899	1315	66	38150	1.2274	0.041424	2.2204e-16	1.2274
			ENSG00000182197	EXT1	8	118806729	119124092	1475	102	38150	0.51937	0.15092	2.2204e-16	0.51937
			ENSG00000164761	TNFRSF11B	8	119935796	119964439	154	24	38150	4.2983	1.0807e-06	0	4.2983
			ENSG00000136999	NOV	8	120428546	120436593	54	5	38150	2.6035	0.001871	0	2.6035
			ENSG00000187955	COL14A1	8	121072019	121384275	1444	99	38150	1.5482	0.0189	2.2204e-16	1.5482
			ENSG00000170961	HAS2	8	122624356	122653630	105	15	38150	0.069248	0.31942	1.8041e-16	0.069248
			ENSG00000173253	DMRT2	9	1050354	1057552	48	14	38150	0.49576	0.18683	1.6653e-16	0.49576
			ENSG00000147862	NFIB	9	14081842	14398982	1394	179	38150	-0.15763	0.38218	1.6653e-16	-0.15763
			ENSG00000147869	CER1	9	14719722	14722715	25	10	38150	0.35613	0.2471	1.6653e-16	0.35613
			ENSG00000164946	FREM1	9	14734664	14910993	1170	115	38150	-2.9398	0.99267	0	-2.9398
			ENSG00000120156	TEK	9	27109139	27230173	989	86	38150	-0.11754	0.34541	1.8041e-16	-0.11754
			ENSG00000159899	NPR2	9	35792151	35809729	54	13	38150	1.3121	0.045221	2.2204e-16	1.3121
			ENSG00000196092	PAX5	9	36833272	37034103	1188	101	38150	-0.63461	0.55189	2.2204e-16	-0.63461
			ENSG00000107372	ZFAND5	9	74966341	74980163	61	16	38150	-0.70879	0.61859	2.2204e-16	-0.70879
			ENSG00000099139	PCSK5	9	78505560	78977255	2756	277	38150	0.47332	0.15524	1.6653e-16	0.47332
			ENSG00000187764	SEMA4D	9	91975702	92113045	869	85	38150	0.29948	0.21674	1.6653e-16	0.29948
			ENSG00000169071	ROR2	9	94325373	94712444	2372	123	38150	0.55272	0.138	2.2204e-16	0.55272
			ENSG00000106799	TGFBR1	9	101866320	101916474	167	28	38150	1.8257	0.01266	2.2204e-16	1.8257
			ENSG00000095209	TMEM38B	9	108456825	108538893	456	24	38150	-0.57886	0.56969	2.2204e-16	-0.57886
			ENSG00000196739	COL27A1	9	116917840	117074791	943	143	38150	0.16539	0.25816	1.6653e-16	0.16539
			ENSG00000106991	ENG	9	130577291	130617035	154	43	38150	0.53681	0.16658	2.2204e-16	0.53681
			ENSG00000148343	MIGA2	9	131798900	131834361	103	21	38150	-0.28573	0.48648	1.6653e-16	-0.28573
			ENSG00000196363	WDR5	9	137000487	137025093	211	16	38150	-0.18333	0.4225	1.6653e-16	-0.18333
			ENSG00000150867	PIP4K2A	10	22823778	23003484	968	58	38150	4.742	8.4257e-08	0	4.742
			ENSG00000120549	KIAA1217	10	23983675	24836772	4116	221	38150	1.0859	0.050951	2.2204e-16	1.0859
			ENSG00000136754	ABI1	10	27035522	27150016	631	41	38150	-1.7828	0.90513	2.2204e-16	-1.7828
			ENSG00000148516	ZEB1	10	31607424	31818742	551	32	38150	0.65896	0.14574	2.2204e-16	0.65896
			ENSG00000128802		10	48413092	48416853	11	6	38150	0.94089	0.11308	2.2204e-16	0.94089
			ENSG00000107623		10	48425815	48438976	54	15	38150	-0.11419	0.39558	1.8041e-16	-0.11419
			ENSG00000165471	MBL2	10	54525140	54531460	44	13	38150	0.40728	0.21168	1.6653e-16	0.40728
			ENSG00000150347	ARID5B	10	63661059	63856703	928	115	38150	3.123	0.00015909	0	3.123
			ENSG00000197467	COL13A1	10	71561644	71724031	1135	163	38150	-0.56721	0.53905	2.2204e-16	-0.56721
			ENSG00000156574	NODAL	10	72192071	72207707	56	12	38150	-2.3093	0.97247	0	-2.3093
			ENSG00000166224	SGPL1	10	72575717	72640930	325	37	38150	0.021134	0.32787	1.7694e-16	0.021134
			ENSG00000107779	BMPR1A	10	88516407	88692595	836	47	38150	0.62994	0.13595	2.2204e-16	0.62994
			ENSG00000198682	PAPSS2	10	89419370	89507462	434	51	38150	-0.056439	0.32988	1.7347e-16	-0.056439
			ENSG00000138207	RBP4	10	95351444	95361501	69	11	38150	1.6589	0.021851	2.2204e-16	1.6589
			ENSG00000107829	FBXW4	10	103370423	103455052	279	34	38150	-1.1622	0.76934	2.2204e-16	-1.1622
			ENSG00000107831	FGF8	10	103529899	103535854	9	6	38150	-0.41358	0.58406	1.6653e-16	-0.41358
			ENSG00000107882	SUFU	10	104263744	104393292	469	28	38150	0.77565	0.10841	2.2204e-16	0.77565
			ENSG00000165816	VWA2	10	115999018	116051272	202	38	38150	-0.72602	0.60939	2.2204e-16	-0.72602
			ENSG00000066468	FGFR2	10	123237848	123357972	541	83	38150	-0.20843	0.39686	1.6653e-16	-0.20843
			ENSG00000107679	PLEKHA1	10	124134212	124191867	280	35	38150	3.6592	1.951e-05	0	3.6592
			ENSG00000206013	IFITM5	11	298200	299526	7	4	38150	0.75067	0.14793	2.2204e-16	0.75067
			ENSG00000177030	DEAF1	11	644233	706715	416	40	38150	-1.0504	0.71815	2.2204e-16	-1.0504
			ENSG00000167244	IGF2	11	2150342	2170833	93	24	38150	3.2274	0.00012243	0	3.2274
			ENSG00000129757	CDKN1C	11	2904443	2907111	8	5	38150	-2.7489	0.99303	0	-2.7489
			ENSG00000166341	DCHS1	11	6642556	6677085	141	38	38150	-0.295	0.43766	1.6653e-16	-0.295
			ENSG00000152266	PTH	11	13513602	13517728	12	3	38150	-2.1072	0.96545	0	-2.1072
			ENSG00000110693	SOX6	11	15987995	16761138	2715	109	38150	0.703	0.10236	2.2204e-16	0.703
			ENSG00000026508	CD44	11	35160417	35253949	520	73	38150	0.65571	0.12926	2.2204e-16	0.65571
			ENSG00000052850	ALX4	11	44281994	44331716	320	55	38150	-1.8178	0.90969	2.2204e-16	-1.8178
			ENSG00000134575	ACP2	11	47260853	47270457	39	10	38150	0.033913	0.35188	1.7347e-16	0.033913
			ENSG00000173153	ESRRA	11	64073044	64084215	29	14	38150	-1.3388	0.84198	2.2204e-16	-1.3388
			ENSG00000173039	RELA	11	65421067	65430565	29	14	38150	0.9303	0.095188	2.2204e-16	0.9303
			ENSG00000162337	LRP5	11	68080077	68216743	630	62	38150	4.2478	1.185e-06	0	4.2478
			ENSG00000075388	FGF4	11	69587797	69590171	15	7	38150	-1.4137	0.86159	2.2204e-16	-1.4137
			ENSG00000165458	INPPL1	11	71934745	71950149	51	18	38150	2.0338	0.0086439	0	2.0338
			ENSG00000054938	CHRDL2	11	74407474	74442430	147	43	38150	1.6401	0.017962	2.2204e-16	1.6401
			ENSG00000149257	SERPINH1	11	75273101	75283828	51	9	38150	3.3151	0.00011256	0	3.3151
			ENSG00000085741	WNT11	11	75897369	75921780	116	28	38150	-0.28081	0.43618	1.6653e-16	-0.28081
			ENSG00000137745	MMP13	11	102813724	102826463	56	15	38150	-0.073832	0.38882	1.8041e-16	-0.073832
			ENSG00000109906	ZBTB16	11	113930315	114121398	915	124	38150	-0.91622	0.66346	2.2204e-16	-0.91622
			ENSG00000177103	DSCAML1	11	117298489	117688240	2233	171	38150	-1.2814	0.78111	2.2204e-16	-1.2814
			ENSG00000151702	FLI1	11	128556430	128683162	639	100	38150	0.18853	0.24869	1.6653e-16	0.18853
			ENSG00000043039	BARX2	11	129245835	129322171	451	80	38150	-1.4918	0.84592	2.2204e-16	-1.4918
			ENSG00000120451	SNX19	11	130745331	130786404	313	17	38150	-0.39658	0.48579	1.6653e-16	-0.39658
			ENSG00000111186	WNT5B	12	1639057	1756409	702	125	38150	1.928	0.0081966	2.2204e-16	1.928
			ENSG00000078246	TULP3	12	2986389	3050306	306	9	38150	-0.26132	0.44626	1.6653e-16	-0.26132
			ENSG00000197905	TEAD4	12	3068496	3149839	418	45	38150	-0.11779	0.36882	1.8041e-16	-0.11779
			ENSG00000111241	FGF6	12	4537321	4554780	71	19	38150	0.41839	0.20548	1.6653e-16	0.41839
			ENSG00000111679	PTPN6	12	7055631	7070479	59	23	38150	0.31947	0.24581	1.6653e-16	0.31947
			ENSG00000184344	GDF3	12	7842378	7848372	44	14	38150	-0.14313	0.40264	1.6653e-16	-0.14313
			ENSG00000070018	LRP6	12	12268959	12419946	586	39	38150	0.74206	0.11594	2.2204e-16	0.74206
			ENSG00000111341	MGP	12	15034115	15038860	14	4	38150	0.76656	0.1428	2.2204e-16	0.76656
			ENSG00000134532	SOX5	12	23682440	24103966	1928	179	38150	3.0997	0.00016412	0	3.0997
			ENSG00000087494	PTHLH	12	28111017	28125638	75	18	38150	5.0869	1.949e-08	0	5.0869
			ENSG00000177119	ANO6	12	45609770	45834187	899	43	38150	-1.6783	0.89492	2.2204e-16	-1.6783
			ENSG00000111424	VDR	12	48235320	48336831	510	64	38150	0.27177	0.22252	1.6653e-16	0.27177
			ENSG00000139219	COL2A1	12	48366748	48398269	178	28	38150	1.3472	0.036456	2.2204e-16	1.3472
			ENSG00000169884	WNT10B	12	49359123	49365546	19	10	38150	1.3539	0.043128	2.2204e-16	1.3539
			ENSG00000125084	WNT1	12	49372398	49375459	3	2	38150	1.1375	0.10867	2.2204e-16	1.1375
			ENSG00000139567	ACVRL1	12	52300692	52317145	78	23	38150	0.26362	0.25302	1.6653e-16	0.26362
			ENSG00000172819	RARG	12	53604354	53626764	68	20	38150	1.5646	0.027374	2.2204e-16	1.5646
			ENSG00000123388	HOXC11	12	54366910	54371427	8	3	38150	2.0932	0.0092943	0	2.0932
			ENSG00000180818	HOXC10	12	54378849	54384063	11	6	38150	2.4495	0.0030597	0	2.4495
			ENSG00000197757	HOXC6	12	54384408	54424607	113	26	38150	2.1529	0.0047425	0	2.1529
			ENSG00000180806	HOXC9	12	54388679	54397121	24	8	38150	1.4216	0.037388	2.2204e-16	1.4216
			ENSG00000037965	HOXC8	12	54402832	54407570	7	3	38150	0.46209	0.2248	1.6653e-16	0.46209
			ENSG00000198353	HOXC4	12	54410715	54449813	122	25	38150	1.8073	0.012436	2.2204e-16	1.8073
			ENSG00000172789	HOXC5	12	54426637	54429142	9	4	38150	1.0901	0.084165	2.2204e-16	1.0901
			ENSG00000273266		12	54447661	54449814	12	7	38150	1.8311	0.014784	2.2204e-16	1.8311
			ENSG00000161642	ZNF385A	12	54762917	54785082	64	18	38150	0.21367	0.27598	1.6653e-16	0.21367
			ENSG00000135414	GDF11	12	56137064	56150911	32	17	38150	0.1438	0.32408	1.6653e-16	0.1438
			ENSG00000166886	NAB2	12	57482677	57489259	28	16	38150	0.79704	0.12045	2.2204e-16	0.79704
			ENSG00000149948	HMGA2	12	66217911	66360075	449	69	38150	3.7182	1.5544e-05	0	3.7182
			ENSG00000111049	MYF5	12	81110691	81113452	10	5	38150	1.1925	0.07071	2.2204e-16	1.1925
			ENSG00000180318	ALX1	12	85673885	85695562	67	17	38150	1.1419	0.064703	2.2204e-16	1.1419
			ENSG00000139329	LUM	12	91496406	91505608	52	9	38150	1.0461	0.091204	2.2204e-16	1.0461
			ENSG00000017427	IGF1	12	102789645	102874423	277	42	38150	2.2232	0.0039533	0	2.2232
			ENSG00000171310	CHST11	12	104849073	105155792	1670	159	38150	-0.5408	0.51422	2.2204e-16	-0.5408
			ENSG00000174600	CMKLR1	12	108681821	108733118	269	63	38150	0.49533	0.16353	1.6653e-16	0.49533
			ENSG00000183160	TMEM119	12	108983622	108992096	43	17	38150	1.4126	0.036218	2.2204e-16	1.4126
			ENSG00000111199	TRPV4	12	110220890	110271212	232	42	38150	-0.83658	0.64919	2.2204e-16	-0.83658
			ENSG00000179295	PTPN11	12	112856155	112947717	204	47	38150	1.4041	0.035043	2.2204e-16	1.4041
			ENSG00000135111	TBX3	12	115108059	115121969	51	18	38150	1.0372	0.07426	2.2204e-16	1.0372
			ENSG00000089041	P2RX7	12	121570622	121623876	369	38	38150	-1.7982	0.90839	2.2204e-16	-1.7982
			ENSG00000178882	RFLNA	12	124457788	124800570	1618	130	38150	-0.39523	0.45221	1.6653e-16	-0.39523
			ENSG00000102678	FGF9	13	22245522	22278637	110	22	38150	-0.053934	0.35652	1.7347e-16	-0.053934
			ENSG00000120659	TNFSF11	13	43136872	43182149	209	35	38150	-0.17274	0.39302	1.6653e-16	-0.17274
			ENSG00000136110	CNMD	13	53277399	53313947	179	27	38150	-0.27259	0.44667	1.6653e-16	-0.27259
			ENSG00000165804	ZNF219	14	21558205	21572881	39	12	38150	4.9948	4.0781e-08	0	4.9948
			ENSG00000157227	MMP14	14	23305766	23318236	62	27	38150	-0.54693	0.54753	2.2204e-16	-0.54693
			ENSG00000100473	COCH	14	31343720	31364271	72	21	38150	1.0887	0.065872	2.2204e-16	1.0887
			ENSG00000125378	BMP4	14	54416454	54425479	36	11	38150	3.6152	3.1527e-05	0	3.6152
			ENSG00000126778	SIX1	14	61110133	61124977	39	15	38150	1.7054	0.021647	2.2204e-16	1.7054
			ENSG00000100625	SIX4	14	61176246	61191066	53	15	38150	-1.027	0.75261	2.2204e-16	-1.027
			ENSG00000100644	HIF1A	14	62162231	62214976	172	30	38150	0.40393	0.20986	1.6653e-16	0.40393
			ENSG00000100714	MTHFD1	14	64854749	64926722	302	37	38150	-0.67892	0.59203	2.2204e-16	-0.67892
			ENSG00000133985	TTC9	14	71108504	71142077	167	46	38150	-1.4128	0.82916	2.2204e-16	-1.4128
			ENSG00000080815	PSEN1	14	73603126	73690399	347	37	38150	0.94789	0.085173	2.2204e-16	0.94789
			ENSG00000119699	TGFB3	14	76424442	76449334	89	20	38150	-1.4186	0.84917	2.2204e-16	-1.4186
			ENSG00000053254	FOXN3	14	89591215	90085493	2291	217	38150	1.4745	0.024152	2.2204e-16	1.4745
			ENSG00000119714	GPR68	14	91698876	91720269	127	19	38150	-0.8541	0.68386	2.2204e-16	-0.8541
			ENSG00000100815	TRIP11	14	92432335	92507240	314	32	38150	2.3471	0.0026282	0	2.3471
			ENSG00000133937	GSC	14	95234553	95236562	10	4	38150	-0.70458	0.70911	2.2204e-16	-0.70458
			ENSG00000184916	JAG2	14	105607318	105635161	106	22	38150	-0.41561	0.49556	1.6653e-16	-0.41561
			ENSG00000166923	GREM1	15	33010175	33026870	106	20	38150	-0.69707	0.61095	2.2204e-16	-0.69707
			ENSG00000248905	FMN1	15	33057747	33486897	3042	175	38150	0.65656	0.11507	2.2204e-16	0.65656
			ENSG00000166147	FBN1	15	48700503	48938046	850	33	38150	-0.63756	0.58178	2.2204e-16	-0.63756
			ENSG00000182718	ANXA2	15	60639333	60695082	259	47	38150	-0.39006	0.46929	1.6653e-16	-0.39006
			ENSG00000166794	PPIB	15	64448011	64455404	27	10	38150	-0.24444	0.47803	1.6653e-16	-0.24444
			ENSG00000166949	SMAD3	15	67356101	67487533	595	89	38150	3.1472	0.00013232	0	3.1472
			ENSG00000136378	ADAMTS7	15	79051545	79103773	368	26	38150	-0.46048	0.50197	1.6653e-16	-0.46048
			ENSG00000170776	AKAP13	15	85923802	86292586	2042	60	38150	3.1943	9.0168e-05	0	3.1943
			ENSG00000157766	ACAN	15	89346674	89418585	380	67	38150	1.7825	0.01157	2.2204e-16	1.7825
			ENSG00000140511	HAPLN3	15	89420519	89438857	122	19	38150	2.6884	0.00094562	0	2.6884
			ENSG00000154237	LRRK1	15	101459420	101610317	885	65	38150	1.2138	0.04355	2.2204e-16	1.2138
			ENSG00000131873	CHSY1	15	101715928	101792137	427	38	38150	0.77406	0.10999	2.2204e-16	0.77406
			ENSG00000127578	WFIKKN1	16	679239	684116	30	7	38150	1.848	0.01387	2.2204e-16	1.848
			ENSG00000187535	IFT140	16	1560428	1662111	571	36	38150	-0.5336	0.53767	2.2204e-16	-0.5336
			ENSG00000008710	PKD1	16	2138711	2185899	214	36	38150	3.8531	9.7195e-06	0	3.8531
			ENSG00000103489	XYLT1	16	17195626	17564738	2078	172	38150	-0.35769	0.44019	1.6653e-16	-0.35769
			ENSG00000102882	MAPK3	16	30125426	30134827	25	13	38150	2.8196	0.00072582	0	2.8196
			ENSG00000167397	VKORC1	16	31102163	31107301	13	4	38150	0.040327	0.36686	1.7347e-16	0.040327
			ENSG00000176842	IRX5	16	54964774	54968397	9	3	38150	0.31795	0.28072	1.6653e-16	0.31795
			ENSG00000087245	MMP2	16	55423612	55540603	876	72	38150	-0.82887	0.62672	2.2204e-16	-0.82887
			ENSG00000125124	BBS2	16	56500748	56554195	193	31	38150	0.1416	0.28824	1.6653e-16	0.1416
			ENSG00000140937	CDH11	16	64977656	65160015	829	58	38150	0.6573	0.126	2.2204e-16	0.6573
			ENSG00000102977	ACD	16	67691415	67694713	11	7	38150	-1.5933	0.90142	2.2204e-16	-1.5933
			ENSG00000103056	SMPD3	16	68392231	68482591	333	46	38150	2.803	0.00053719	0	2.803
			ENSG00000090863	GLG1	16	74485856	74641012	834	42	38150	-1.2294	0.77431	2.2204e-16	-1.2294
			ENSG00000166509	CLEC3A	16	78056412	78100658	542	26	38150	1.3732	0.032976	2.2204e-16	1.3732
			ENSG00000186153	WWOX	16	78133310	79246564	11526	473	38150	1.2638	0.030114	2.2204e-16	1.2638
			ENSG00000178573	MAF	16	79619740	79634611	99	32	38150	1.744	0.014707	2.2204e-16	1.744
			ENSG00000179588	ZFPM1	16	88519725	88603424	537	55	38150	0.34281	0.20769	1.6653e-16	0.34281
			ENSG00000167522	ANKRD11	16	89334038	89556969	954	64	38150	2.4703	0.001494	0	2.4703
			ENSG00000183688	RFLNB	17	289769	295730	39	14	38150	-0.016926	0.35805	1.7694e-16	-0.016926
			ENSG00000007168	PAFAH1B1	17	2496504	2588909	408	33	38150	-0.27215	0.43256	1.6653e-16	-0.27215
			ENSG00000183018	SPNS2	17	4402133	4442330	239	53	38150	-0.93754	0.6804	2.2204e-16	-0.93754
			ENSG00000179111	HES7	17	8023908	8027410	19	9	38150	-0.17656	0.43819	1.6653e-16	-0.17656
			ENSG00000178971	CTC1	17	8130191	8151362	89	19	38150	-0.89133	0.68762	2.2204e-16	-0.89133
			ENSG00000108557	RAI1	17	17584787	17714767	405	59	38150	0.06328	0.29734	1.8041e-16	0.06328
			ENSG00000141127	PRPSAP2	17	18743398	18834581	364	17	38150	0.45333	0.18658	1.6653e-16	0.45333
			ENSG00000073536	NLE1	17	33455772	33469334	30	19	38150	0.53078	0.18003	2.2204e-16	0.53078
			ENSG00000132130		17	35294084	35301917	26	9	38150	-0.93205	0.74287	2.2204e-16	-0.93205
			ENSG00000056661		17	36890150	36906070	78	26	38150	3.7303	1.5626e-05	0	3.7303
			ENSG00000125686	MED1	17	37560538	37607539	151	22	38150	-1.5019	0.86275	2.2204e-16	-1.5019
			ENSG00000126351	THRA	17	38214543	38250120	128	37	38150	-0.36932	0.47031	1.6653e-16	-0.36932
			ENSG00000131759	RARA	17	38465444	38513094	114	30	38150	0.38637	0.22359	1.6653e-16	0.38637
			ENSG00000141753	IGFBP4	17	38599702	38613983	54	15	38150	-0.13743	0.41606	1.6653e-16	-0.13743
			ENSG00000158955	WNT9B	17	44910567	44964096	208	34	38150	-1.0568	0.73308	2.2204e-16	-1.0568
			ENSG00000120094	HOXB1	17	46605888	46608359	10	3	38150	-0.95467	0.76167	2.2204e-16	-0.95467
			ENSG00000173917	HOXB2	17	46618256	46623441	21	7	38150	-0.27374	0.47609	1.6653e-16	-0.27374
			ENSG00000120093	HOXB3	17	46626232	46682274	212	43	38150	0.13861	0.28012	1.6653e-16	0.13861
			ENSG00000182742	HOXB4	17	46652875	46657473	24	11	38150	-0.65879	0.63261	2.2204e-16	-0.65879
			ENSG00000120075	HOXB5	17	46668619	46671323	11	5	38150	-0.91191	0.73426	2.2204e-16	-0.91191
			ENSG00000108511	HOXB6	17	46671639	46682354	40	16	38150	-0.85622	0.68428	2.2204e-16	-0.85622
			ENSG00000260027	HOXB7	17	46684594	46710934	137	38	38150	-0.5173	0.53644	2.2204e-16	-0.5173
			ENSG00000120068	HOXB8	17	46688739	46692478	19	10	38150	-0.77789	0.67318	2.2204e-16	-0.77789
			ENSG00000170689	HOXB9	17	46698518	46703839	27	10	38150	0.10355	0.33328	1.8041e-16	0.10355
			ENSG00000173868	PHOSPHO1	17	47300724	47308128	24	8	38150	-0.15514	0.43098	1.6653e-16	-0.15514
			ENSG00000108821	COL1A1	17	48260650	48278993	86	30	38150	0.09574	0.29918	1.8041e-16	0.09574
			ENSG00000136457	CHAD	17	48541857	48546327	19	8	38150	-0.50189	0.56005	2.2204e-16	-0.50189
			ENSG00000173714	WFIKKN2	17	48912011	48919709	38	7	38150	-1.2069	0.80678	2.2204e-16	-1.2069
			ENSG00000011258	MBTD1	17	49254786	49337524	366	31	38150	0.11098	0.2853	1.8041e-16	0.11098
			ENSG00000183691	NOG	17	54671060	54672951	4	2	38150	0.037326	0.4055	1.7347e-16	0.037326
			ENSG00000011143	MKS1	17	56282803	56296966	46	21	38150	-0.47144	0.5329	1.6653e-16	-0.47144
			ENSG00000121075	TBX4	17	59529765	59562471	100	23	38150	5.283	5.592e-09	0	5.283
			ENSG00000259384	GH1	17	61994560	61996179	12	8	38150	1.7684	0.019834	2.2204e-16	1.7684
			ENSG00000168646	AXIN2	17	63524681	63557765	124	32	38150	2.6322	0.0010588	0	2.6322
			ENSG00000125398	SOX9	17	70117161	70122561	17	6	38150	0.21929	0.29215	1.6653e-16	0.21929
			ENSG00000172809	RPL38	17	72199721	72206794	35	16	38150	0.16704	0.32831	1.6653e-16	0.16704
			ENSG00000141543	EIF4A3	17	78109013	78120982	68	18	38150	1.1543	0.058422	2.2204e-16	1.1543
			ENSG00000157637	SLC38A10	17	79218800	79269347	272	35	38150	1.2163	0.048417	2.2204e-16	1.2163
			ENSG00000176890	TYMS	18	657604	673578	92	8	38150	1.1252	0.066199	2.2204e-16	1.1252
			ENSG00000197046	SIGLEC15	18	43405477	43424045	84	23	38150	-0.43656	0.51213	1.6653e-16	-0.43656
			ENSG00000175387	SMAD2	18	45357922	45457515	385	31	38150	-0.58091	0.54679	2.2204e-16	-0.58091
			ENSG00000141627	DYM	18	46570039	46987717	1870	47	38150	0.52037	0.15242	2.2204e-16	0.52037
			ENSG00000176624	MEX3C	18	48700920	48744674	150	17	38150	1.4885	0.028162	2.2204e-16	1.4885
			ENSG00000141873	SLC39A3	19	2732202	2740150	32	11	38150	-0.49831	0.55729	1.6653e-16	-0.49831
			ENSG00000088256	GNA11	19	3094408	3124002	218	34	38150	-0.92794	0.68156	2.2204e-16	-0.92794
			ENSG00000142453	CARM1	19	10982189	11033453	193	42	38150	0.14714	0.28039	1.6653e-16	0.14714
			ENSG00000102575	ACP5	19	11685475	11689823	18	8	38150	0.58712	0.18204	2.2204e-16	0.58712
			ENSG00000105664	COMP	19	18893583	18902123	27	14	38150	-0.052996	0.37865	1.7347e-16	-0.052996
			ENSG00000130287	NCAN	19	19322782	19363042	160	26	38150	0.23358	0.27009	1.6653e-16	0.23358
			ENSG00000187664	HAPLN4	19	19366450	19373605	26	6	38150	-0.95778	0.74596	2.2204e-16	-0.95778
			ENSG00000011600	TYROBP	19	36395303	36399197	30	8	38150	-0.99805	0.7664	2.2204e-16	-0.99805
			ENSG00000196218	RYR1	19	38924339	39078204	834	60	38150	-1.0043	0.70473	2.2204e-16	-1.0043
			ENSG00000090932	DLL3	19	39989535	39999121	51	8	38150	-0.20876	0.4381	1.6653e-16	-0.20876
			ENSG00000105329	TGFB1	19	41807492	41859816	175	32	38150	-0.92938	0.68716	2.2204e-16	-0.92938
			ENSG00000105429	MEGF8	19	42829761	42882921	129	21	38150	-1.0327	0.75002	2.2204e-16	-1.0327
			ENSG00000010361	FUZ	19	50310126	50320633	50	20	38150	1.2309	0.052118	2.2204e-16	1.2309
			ENSG00000104972	LILRB1	19	55085346	55148979	546	30	38150	1.4604	0.029249	2.2204e-16	1.4604
			ENSG00000125878	TCF15	20	584441	591042	24	12	38150	-0.25493	0.45216	1.6653e-16	-0.25493
			ENSG00000198171	DDRGK1	20	3170996	3185331	107	24	38150	0.22054	0.25701	1.6653e-16	0.22054
			ENSG00000101265	RASSF2	20	4760669	4804291	339	50	38150	-2.1048	0.94654	0	-2.1048
			ENSG00000125845	BMP2	20	6748311	6760927	52	17	38150	1.8625	0.011817	2.2204e-16	1.8625
			ENSG00000125863	MKKS	20	10381657	10414870	167	13	38150	0.77649	0.12537	2.2204e-16	0.77649
			ENSG00000125879	OTOR	20	16729003	16750707	162	33	38150	1.4688	0.02646	2.2204e-16	1.4688
			ENSG00000125813	PAX1	20	21686297	21696620	22	10	38150	0.67807	0.16321	2.2204e-16	0.67807
			ENSG00000171456	ASXL1	20	30946155	31027122	237	27	38150	1.1136	0.059045	2.2204e-16	1.1136
			ENSG00000125965	GDF5	20	34021145	34042568	62	17	38150	5.7239	5e-10	0	5.7239
			ENSG00000197122	SRC	20	35973088	36034453	237	34	38150	0.4162	0.20126	1.6653e-16	0.4162
			ENSG00000124159	MATN4	20	43922085	43937169	78	14	38150	0.31354	0.2353	1.6653e-16	0.31354
			ENSG00000100985	MMP9	20	44637547	44645200	41	14	38150	1.6129	0.022952	2.2204e-16	1.6129
			ENSG00000196562	SULF2	20	46285092	46415360	802	119	38150	-0.79527	0.62165	2.2204e-16	-0.79527
			ENSG00000124216	SNAI1	20	48599536	48605423	35	4	38150	-1.162	0.81122	2.2204e-16	-1.162
			ENSG00000101144	BMP7	20	55743804	55841685	591	52	38150	2.3101	0.002574	0	2.3101
			ENSG00000087460	GNAS	20	57414773	57486247	318	66	38150	-1.3378	0.80817	2.2204e-16	-1.3378
			ENSG00000101203	COL20A1	20	61924538	61966203	224	31	38150	1.8856	0.010921	2.2204e-16	1.8856
			ENSG00000157557	ETS2	21	40177231	40196879	74	19	38150	-0.83716	0.66232	2.2204e-16	-0.83716
			ENSG00000142156	COL6A1	21	47401651	47424964	191	43	38150	-1.3169	0.8054	2.2204e-16	-1.3169
			ENSG00000142173	COL6A2	21	47518011	47552763	227	31	38150	-0.17664	0.39007	1.6653e-16	-0.17664
			ENSG00000070010	UFD1	22	19437433	19466738	115	21	38150	0.84363	0.1017	2.2204e-16	0.84363
			ENSG00000184058	TBX1	22	19744226	19771116	145	26	38150	-2.0012	0.94307	0	-2.0012
			ENSG00000100068	LRP5L	22	25747385	25801344	324	44	38150	-1.6522	0.88461	2.2204e-16	-1.6522
			ENSG00000100393	EP300	22	41487790	41576081	326	40	38150	-0.61934	0.56386	2.2204e-16	-0.61934
			ENSG00000100399	CHADL	22	41625517	41636938	56	14	38150	-0.7244	0.63465	2.2204e-16	-0.7244
			ENSG00000188064	WNT7B	22	46316242	46373009	463	82	38150	-1.7004	0.88976	2.2204e-16	-1.7004
			ENSG00000157399	ARSE	X	2852699	2886286	28	7	38150	0.0099129	0.35328	1.7521e-16	0.0099129
			ENSG00000125363	AMELX	X	11311533	11318881	17	6	38150	1.8469	0.015541	2.2204e-16	1.8469
			ENSG00000196459	TRAPPC2	X	13730363	13752754	33	6	38150	-2.8106	0.99293	0	-2.8106
			ENSG00000177189	RPS6KA3	X	20168029	20285523	195	21	38150	-1.2281	0.80652	2.2204e-16	-1.2281
			ENSG00000012174	MBTPS2	X	21857754	21903542	95	16	38150	-0.70163	0.6152	2.2204e-16	-0.70163
			ENSG00000102174	PHEX	X	22050559	22269427	603	73	38150	-1.4323	0.826	2.2204e-16	-1.4323
			ENSG00000130988	RGN	X	46937775	46952712	32	7	38150	-1.0115	0.74251	2.2204e-16	-1.0115
			ENSG00000102265	TIMP1	X	47441712	47446188	12	5	38150	0.10036	0.33832	1.8041e-16	0.10036
			ENSG00000147155	EBP	X	48379546	48387104	13	5	38150	0.31443	0.27398	1.6653e-16	0.31443
			ENSG00000184675	AMER1	X	63404997	63425624	24	5	38150	1.1179	0.0922	2.2204e-16	1.1179
			ENSG00000184634	MED12	X	70338406	70362303	39	6	38150	0.68768	0.15119	2.2204e-16	0.68768
			ENSG00000165240	ATP7A	X	77166194	77305892	147	27	38150	3.6257	2.6832e-05	0	3.6257
			ENSG00000102024	PLS3	X	114795501	114885181	185	36	38150	-0.48166	0.53101	1.6653e-16	-0.48166
			ENSG00000071553	ATP6AP1	X	153656978	153664862	12	4	38150	1.2247	0.071971	2.2204e-16	1.2247
	_SET9_	GO_bp:go_chondrocyte_development										1.0064e-07
			ENSG00000179403	VWA1	1	1370241	1378262	26	6	38150	0.15622	0.32447	1.6653e-16	0.15622
			ENSG00000162510	MATN1	1	31184124	31196434	48	6	38150	-1.005	0.74145	2.2204e-16	-1.005
			ENSG00000060718	COL11A1	1	103342023	103574052	1457	45	38150	0.31879	0.20931	1.6653e-16	0.31879
			ENSG00000143369	ECM1	1	150480538	150486265	24	10	38150	-0.47346	0.54131	1.6653e-16	-0.47346
			ENSG00000132031	MATN3	2	20191872	20212455	71	20	38150	0.63106	0.14817	2.2204e-16	0.63106
			ENSG00000205221	VIT	2	36923833	37041935	739	104	38150	-1.0349	0.70803	2.2204e-16	-1.0349
			ENSG00000172071	EIF2AK3	2	88856259	88927094	152	35	38150	3.2443	0.00011442	0	3.2443
			ENSG00000204217	BMPR2	2	203241659	203432474	652	44	38150	0.48204	0.174	1.6653e-16	0.48204
			ENSG00000163359	COL6A3	2	238232646	238323018	450	63	38150	1.8987	0.0089888	2.2204e-16	1.8987
			ENSG00000163513	TGFBR2	3	30647994	30735634	490	79	38150	0.63424	0.13044	2.2204e-16	0.63424
			ENSG00000114270	COL7A1	3	48601506	48632700	71	31	38150	1.713	0.018927	2.2204e-16	1.713
			ENSG00000164087	POC1A	3	52109269	52188706	195	41	38150	-0.89683	0.68792	2.2204e-16	-0.89683
			ENSG00000168779	SHOX2	3	157814948	157824292	42	6	38150	3.1894	0.00022695	0	3.1894
			ENSG00000138696	BMPR1B	4	95679119	96079599	2139	85	38150	1.8226	0.0087169	2.2204e-16	1.8226
			ENSG00000145423	SFRP2	4	154701744	154710272	38	15	38150	-0.79294	0.65809	2.2204e-16	-0.79294
			ENSG00000156427	FGF18	5	170846660	170884627	138	32	38150	4.6998	1.3424e-07	0	4.6998
			ENSG00000120149	MSX2	5	174151536	174157896	28	8	38150	0.54615	0.18932	2.2204e-16	0.54615
			ENSG00000124813	RUNX2	6	45295894	45632086	1463	106	38150	3.6275	1.7501e-05	0	3.6275
			ENSG00000124749	COL21A1	6	55921388	56258892	2044	76	38150	-0.58446	0.51142	2.2204e-16	-0.58446
			ENSG00000111799	COL12A1	6	75794042	75915767	352	63	38150	1.0663	0.068352	2.2204e-16	1.0663
			ENSG00000168077	SCARA3	8	27491385	27534293	218	21	38150	1.9985	0.0075054	2.2204e-16	1.9985
			ENSG00000104331	IMPAD1	8	57870492	57906403	152	25	38150	0.00042566	0.34633	1.7591e-16	0.00042566
			ENSG00000137573	SULF1	8	70378859	70573150	843	116	38150	-0.63954	0.55806	2.2204e-16	-0.63954
			ENSG00000132561	MATN2	8	98881068	99048944	754	65	38150	-0.46099	0.48654	1.6653e-16	-0.46099
			ENSG00000187955	COL14A1	8	121072019	121384275	1444	99	38150	1.5482	0.0189	2.2204e-16	1.5482
			ENSG00000196739	COL27A1	9	116917840	117074791	943	143	38150	0.16539	0.25816	1.6653e-16	0.16539
			ENSG00000165471	MBL2	10	54525140	54531460	44	13	38150	0.40728	0.21168	1.6653e-16	0.40728
			ENSG00000165816	VWA2	10	115999018	116051272	202	38	38150	-0.72602	0.60939	2.2204e-16	-0.72602
			ENSG00000149257	SERPINH1	11	75273101	75283828	51	9	38150	3.3151	0.00011256	0	3.3151
			ENSG00000087494	PTHLH	12	28111017	28125638	75	18	38150	5.0869	1.949e-08	0	5.0869
			ENSG00000172819	RARG	12	53604354	53626764	68	20	38150	1.5646	0.027374	2.2204e-16	1.5646
			ENSG00000171310	CHST11	12	104849073	105155792	1670	159	38150	-0.5408	0.51422	2.2204e-16	-0.5408
			ENSG00000178882	RFLNA	12	124457788	124800570	1618	130	38150	-0.39523	0.45221	1.6653e-16	-0.39523
			ENSG00000100473	COCH	14	31343720	31364271	72	21	38150	1.0887	0.065872	2.2204e-16	1.0887
			ENSG00000157766	ACAN	15	89346674	89418585	380	67	38150	1.7825	0.01157	2.2204e-16	1.7825
			ENSG00000131873	CHSY1	15	101715928	101792137	427	38	38150	0.77406	0.10999	2.2204e-16	0.77406
			ENSG00000103056	SMPD3	16	68392231	68482591	333	46	38150	2.803	0.00053719	0	2.803
			ENSG00000183688	RFLNB	17	289769	295730	39	14	38150	-0.016926	0.35805	1.7694e-16	-0.016926
			ENSG00000168646	AXIN2	17	63524681	63557765	124	32	38150	2.6322	0.0010588	0	2.6322
			ENSG00000125398	SOX9	17	70117161	70122561	17	6	38150	0.21929	0.29215	1.6653e-16	0.21929
			ENSG00000176624	MEX3C	18	48700920	48744674	150	17	38150	1.4885	0.028162	2.2204e-16	1.4885
			ENSG00000105664	COMP	19	18893583	18902123	27	14	38150	-0.052996	0.37865	1.7347e-16	-0.052996
			ENSG00000124159	MATN4	20	43922085	43937169	78	14	38150	0.31354	0.2353	1.6653e-16	0.31354
			ENSG00000196562	SULF2	20	46285092	46415360	802	119	38150	-0.79527	0.62165	2.2204e-16	-0.79527
			ENSG00000101203	COL20A1	20	61924538	61966203	224	31	38150	1.8856	0.010921	2.2204e-16	1.8856
			ENSG00000142156	COL6A1	21	47401651	47424964	191	43	38150	-1.3169	0.8054	2.2204e-16	-1.3169
			ENSG00000142173	COL6A2	21	47518011	47552763	227	31	38150	-0.17664	0.39007	1.6653e-16	-0.17664
	_SET10_	GO_bp:go_chondrocyte_differentiation										2.7283e-16
			ENSG00000179403	VWA1	1	1370241	1378262	26	6	38150	0.15622	0.32447	1.6653e-16	0.15622
			ENSG00000020633	RUNX3	1	25226002	25291612	248	61	38150	3.08	0.00019148	0	3.08
			ENSG00000162510	MATN1	1	31184124	31196434	48	6	38150	-1.005	0.74145	2.2204e-16	-1.005
			ENSG00000060718	COL11A1	1	103342023	103574052	1457	45	38150	0.31879	0.20931	1.6653e-16	0.31879
			ENSG00000134245	WNT2B	1	113009163	113072787	286	49	38150	1.379	0.032813	2.2204e-16	1.379
			ENSG00000143369	ECM1	1	150480538	150486265	24	10	38150	-0.47346	0.54131	1.6653e-16	-0.47346
			ENSG00000116604	MEF2D	1	156433519	156470620	134	29	38150	-0.61267	0.57633	2.2204e-16	-0.61267
			ENSG00000143816	WNT9A	1	228106357	228135599	149	24	38150	-0.88819	0.67174	2.2204e-16	-0.88819
			ENSG00000143867	OSR1	2	19551246	19558414	32	18	38150	0.84907	0.11704	2.2204e-16	0.84907
			ENSG00000132031	MATN3	2	20191872	20212455	71	20	38150	0.63106	0.14817	2.2204e-16	0.63106
			ENSG00000205221	VIT	2	36923833	37041935	739	104	38150	-1.0349	0.70803	2.2204e-16	-1.0349
			ENSG00000162878	PKDCC	2	42275160	42285668	49	9	38150	2.2919	0.0040253	0	2.2919
			ENSG00000170577	SIX2	2	45232300	45236569	20	11	38150	-0.27722	0.46989	1.6653e-16	-0.27722
			ENSG00000115380	EFEMP1	2	56093102	56151274	293	36	38150	3.1322	0.00017617	0	3.1322
			ENSG00000172071	EIF2AK3	2	88856259	88927094	152	35	38150	3.2443	0.00011442	0	3.2443
			ENSG00000074047	GLI2	2	121493199	121750229	1175	130	38150	1.6075	0.018473	2.2204e-16	1.6075
			ENSG00000144320	LNPK	2	176788620	176867567	335	43	38150	-0.87787	0.66525	2.2204e-16	-0.87787
			ENSG00000204217	BMPR2	2	203241659	203432474	652	44	38150	0.48204	0.174	1.6653e-16	0.48204
			ENSG00000163501	IHH	2	219919142	219925189	19	5	38150	1.5238	0.033152	2.2204e-16	1.5238
			ENSG00000163273	NPPC	2	232786530	232791113	12	5	38150	1.7833	0.01852	2.2204e-16	1.7833
			ENSG00000163359	COL6A3	2	238232646	238323018	450	63	38150	1.8987	0.0089888	2.2204e-16	1.8987
			ENSG00000154764	WNT7A	3	13857755	13921618	384	59	38150	0.58603	0.14368	2.2204e-16	0.58603
			ENSG00000077092	RARB	3	25215823	25639423	2910	152	38150	-0.37931	0.43369	1.6653e-16	-0.37931
			ENSG00000163513	TGFBR2	3	30647994	30735634	490	79	38150	0.63424	0.13044	2.2204e-16	0.63424
			ENSG00000168036	CTNNB1	3	41236328	41301587	189	31	38150	-0.54575	0.53904	2.2204e-16	-0.54575
			ENSG00000160801	PTH1R	3	46919236	46945287	90	24	38150	1.5253	0.026607	2.2204e-16	1.5253
			ENSG00000114270	COL7A1	3	48601506	48632700	71	31	38150	1.713	0.018927	2.2204e-16	1.713
			ENSG00000164087	POC1A	3	52109269	52188706	195	41	38150	-0.89683	0.68792	2.2204e-16	-0.89683
			ENSG00000272573	MUSTN1	3	52867130	52869235	16	7	38150	1.3356	0.04747	2.2204e-16	1.3356
			ENSG00000168779	SHOX2	3	157814948	157824292	42	6	38150	3.1894	0.00022695	0	3.1894
			ENSG00000068885	IFT80	3	159974774	160117668	446	50	38150	-1.6732	0.88861	2.2204e-16	-1.6732
			ENSG00000068078	FGFR3	4	1795034	1810599	90	25	38150	1.7773	0.015159	2.2204e-16	1.7773
			ENSG00000170891	CYTL1	4	5016313	5021199	30	5	38150	-0.76817	0.68527	2.2204e-16	-0.76817
			ENSG00000109705	NKX3-2	4	13542454	13546674	15	9	38150	0.76987	0.14429	2.2204e-16	0.76987
			ENSG00000138696	BMPR1B	4	95679119	96079599	2139	85	38150	1.8226	0.0087169	2.2204e-16	1.8226
			ENSG00000145423	SFRP2	4	154701744	154710272	38	15	38150	-0.79294	0.65809	2.2204e-16	-0.79294
			ENSG00000151388	ADAMTS12	5	33523640	33892297	1675	104	38150	-2.2865	0.95928	0	-2.2865
			ENSG00000081189	MEF2C	5	88013975	88199922	628	50	38150	1.4383	0.027537	2.2204e-16	1.4383
			ENSG00000120708	TGFBI	5	135364584	135399507	137	21	38150	1.1427	0.057743	2.2204e-16	1.1427
			ENSG00000197043	ANXA6	5	150480273	150537443	348	66	38150	-0.36781	0.45369	1.6653e-16	-0.36781
			ENSG00000156427	FGF18	5	170846660	170884627	138	32	38150	4.6998	1.3424e-07	0	4.6998
			ENSG00000120149	MSX2	5	174151536	174157896	28	8	38150	0.54615	0.18932	2.2204e-16	0.54615
			ENSG00000153162	BMP6	6	7727030	7881655	842	86	38150	2.4757	0.0014795	0	2.4757
			ENSG00000112293	GPLD1	6	24424793	24495433	774	44	38150	0.54925	0.15165	2.2204e-16	0.54925
			ENSG00000112062	MAPK14	6	35995488	36079013	329	29	38150	2.6684	0.0010165	0	2.6684
			ENSG00000124813	RUNX2	6	45295894	45632086	1463	106	38150	3.6275	1.7501e-05	0	3.6275
			ENSG00000124749	COL21A1	6	55921388	56258892	2044	76	38150	-0.58446	0.51142	2.2204e-16	-0.58446
			ENSG00000111799	COL12A1	6	75794042	75915767	352	63	38150	1.0663	0.068352	2.2204e-16	1.0663
			ENSG00000118523	CTGF	6	132269316	132272513	9	5	38150	-0.27382	0.5366	1.6653e-16	-0.27382
			ENSG00000006747	SCIN	7	12610203	12693228	468	64	38150	2.9274	0.00032651	0	2.9274
			ENSG00000005073	HOXA11	7	27221129	27224842	13	8	38150	1.821	0.016567	2.2204e-16	1.821
			ENSG00000106571	GLI3	7	42000548	42277469	1441	130	38150	1.9486	0.0071212	2.2204e-16	1.9486
			ENSG00000127948	POR	7	75528518	75616173	414	65	38150	0.50207	0.16833	2.2204e-16	0.50207
			ENSG00000182158	CREB3L2	7	137559725	137686813	541	74	38150	-0.033903	0.32767	1.7347e-16	-0.033903
			ENSG00000134013	LOXL2	8	23154702	23282841	1061	61	38150	0.35634	0.19277	1.6653e-16	0.35634
			ENSG00000168077	SCARA3	8	27491385	27534293	218	21	38150	1.9985	0.0075054	2.2204e-16	1.9985
			ENSG00000077782	FGFR1	8	38268656	38326352	182	50	38150	3.2989	8.657e-05	0	3.2989
			ENSG00000019549	SNAI2	8	49830249	49834299	5	3	38150	-0.61863	0.68009	2.2204e-16	-0.61863
			ENSG00000104331	IMPAD1	8	57870492	57906403	152	25	38150	0.00042566	0.34633	1.7591e-16	0.00042566
			ENSG00000137573	SULF1	8	70378859	70573150	843	116	38150	-0.63954	0.55806	2.2204e-16	-0.63954
			ENSG00000156466	GDF6	8	97154562	97173020	70	25	38150	2.2329	0.0040356	0	2.2329
			ENSG00000132561	MATN2	8	98881068	99048944	754	65	38150	-0.46099	0.48654	1.6653e-16	-0.46099
			ENSG00000164920	OSR2	8	99956631	99964332	17	10	38150	1.1558	0.075922	2.2204e-16	1.1558
			ENSG00000104447	TRPS1	8	116420724	116821899	1315	66	38150	1.2274	0.041424	2.2204e-16	1.2274
			ENSG00000136999	NOV	8	120428546	120436593	54	5	38150	2.6035	0.001871	0	2.6035
			ENSG00000187955	COL14A1	8	121072019	121384275	1444	99	38150	1.5482	0.0189	2.2204e-16	1.5482
			ENSG00000147862	NFIB	9	14081842	14398982	1394	179	38150	-0.15763	0.38218	1.6653e-16	-0.15763
			ENSG00000106799	TGFBR1	9	101866320	101916474	167	28	38150	1.8257	0.01266	2.2204e-16	1.8257
			ENSG00000196739	COL27A1	9	116917840	117074791	943	143	38150	0.16539	0.25816	1.6653e-16	0.16539
			ENSG00000165471	MBL2	10	54525140	54531460	44	13	38150	0.40728	0.21168	1.6653e-16	0.40728
			ENSG00000107779	BMPR1A	10	88516407	88692595	836	47	38150	0.62994	0.13595	2.2204e-16	0.62994
			ENSG00000165816	VWA2	10	115999018	116051272	202	38	38150	-0.72602	0.60939	2.2204e-16	-0.72602
			ENSG00000152266	PTH	11	13513602	13517728	12	3	38150	-2.1072	0.96545	0	-2.1072
			ENSG00000110693	SOX6	11	15987995	16761138	2715	109	38150	0.703	0.10236	2.2204e-16	0.703
			ENSG00000173039	RELA	11	65421067	65430565	29	14	38150	0.9303	0.095188	2.2204e-16	0.9303
			ENSG00000149257	SERPINH1	11	75273101	75283828	51	9	38150	3.3151	0.00011256	0	3.3151
			ENSG00000109906	ZBTB16	11	113930315	114121398	915	124	38150	-0.91622	0.66346	2.2204e-16	-0.91622
			ENSG00000120451	SNX19	11	130745331	130786404	313	17	38150	-0.39658	0.48579	1.6653e-16	-0.39658
			ENSG00000111186	WNT5B	12	1639057	1756409	702	125	38150	1.928	0.0081966	2.2204e-16	1.928
			ENSG00000134532	SOX5	12	23682440	24103966	1928	179	38150	3.0997	0.00016412	0	3.0997
			ENSG00000087494	PTHLH	12	28111017	28125638	75	18	38150	5.0869	1.949e-08	0	5.0869
			ENSG00000139219	COL2A1	12	48366748	48398269	178	28	38150	1.3472	0.036456	2.2204e-16	1.3472
			ENSG00000169884	WNT10B	12	49359123	49365546	19	10	38150	1.3539	0.043128	2.2204e-16	1.3539
			ENSG00000139567	ACVRL1	12	52300692	52317145	78	23	38150	0.26362	0.25302	1.6653e-16	0.26362
			ENSG00000172819	RARG	12	53604354	53626764	68	20	38150	1.5646	0.027374	2.2204e-16	1.5646
			ENSG00000149948	HMGA2	12	66217911	66360075	449	69	38150	3.7182	1.5544e-05	0	3.7182
			ENSG00000171310	CHST11	12	104849073	105155792	1670	159	38150	-0.5408	0.51422	2.2204e-16	-0.5408
			ENSG00000178882	RFLNA	12	124457788	124800570	1618	130	38150	-0.39523	0.45221	1.6653e-16	-0.39523
			ENSG00000102678	FGF9	13	22245522	22278637	110	22	38150	-0.053934	0.35652	1.7347e-16	-0.053934
			ENSG00000165804	ZNF219	14	21558205	21572881	39	12	38150	4.9948	4.0781e-08	0	4.9948
			ENSG00000100473	COCH	14	31343720	31364271	72	21	38150	1.0887	0.065872	2.2204e-16	1.0887
			ENSG00000125378	BMP4	14	54416454	54425479	36	11	38150	3.6152	3.1527e-05	0	3.6152
			ENSG00000100815	TRIP11	14	92432335	92507240	314	32	38150	2.3471	0.0026282	0	2.3471
			ENSG00000166923	GREM1	15	33010175	33026870	106	20	38150	-0.69707	0.61095	2.2204e-16	-0.69707
			ENSG00000182718	ANXA2	15	60639333	60695082	259	47	38150	-0.39006	0.46929	1.6653e-16	-0.39006
			ENSG00000166949	SMAD3	15	67356101	67487533	595	89	38150	3.1472	0.00013232	0	3.1472
			ENSG00000136378	ADAMTS7	15	79051545	79103773	368	26	38150	-0.46048	0.50197	1.6653e-16	-0.46048
			ENSG00000157766	ACAN	15	89346674	89418585	380	67	38150	1.7825	0.01157	2.2204e-16	1.7825
			ENSG00000131873	CHSY1	15	101715928	101792137	427	38	38150	0.77406	0.10999	2.2204e-16	0.77406
			ENSG00000103056	SMPD3	16	68392231	68482591	333	46	38150	2.803	0.00053719	0	2.803
			ENSG00000090863	GLG1	16	74485856	74641012	834	42	38150	-1.2294	0.77431	2.2204e-16	-1.2294
			ENSG00000178573	MAF	16	79619740	79634611	99	32	38150	1.744	0.014707	2.2204e-16	1.744
			ENSG00000183688	RFLNB	17	289769	295730	39	14	38150	-0.016926	0.35805	1.7694e-16	-0.016926
			ENSG00000168646	AXIN2	17	63524681	63557765	124	32	38150	2.6322	0.0010588	0	2.6322
			ENSG00000125398	SOX9	17	70117161	70122561	17	6	38150	0.21929	0.29215	1.6653e-16	0.21929
			ENSG00000176624	MEX3C	18	48700920	48744674	150	17	38150	1.4885	0.028162	2.2204e-16	1.4885
			ENSG00000105664	COMP	19	18893583	18902123	27	14	38150	-0.052996	0.37865	1.7347e-16	-0.052996
			ENSG00000105329	TGFB1	19	41807492	41859816	175	32	38150	-0.92938	0.68716	2.2204e-16	-0.92938
			ENSG00000125845	BMP2	20	6748311	6760927	52	17	38150	1.8625	0.011817	2.2204e-16	1.8625
			ENSG00000125965	GDF5	20	34021145	34042568	62	17	38150	5.7239	5e-10	0	5.7239
			ENSG00000124159	MATN4	20	43922085	43937169	78	14	38150	0.31354	0.2353	1.6653e-16	0.31354
			ENSG00000196562	SULF2	20	46285092	46415360	802	119	38150	-0.79527	0.62165	2.2204e-16	-0.79527
			ENSG00000101203	COL20A1	20	61924538	61966203	224	31	38150	1.8856	0.010921	2.2204e-16	1.8856
			ENSG00000142156	COL6A1	21	47401651	47424964	191	43	38150	-1.3169	0.8054	2.2204e-16	-1.3169
			ENSG00000142173	COL6A2	21	47518011	47552763	227	31	38150	-0.17664	0.39007	1.6653e-16	-0.17664
			ENSG00000100399	CHADL	22	41625517	41636938	56	14	38150	-0.7244	0.63465	2.2204e-16	-0.7244
			ENSG00000125363	AMELX	X	11311533	11318881	17	6	38150	1.8469	0.015541	2.2204e-16	1.8469
	_SET11_	GO_bp:go_regulation_of_chondrocyte_differentiation										2.9158e-10
			ENSG00000143816	WNT9A	1	228106357	228135599	149	24	38150	-0.88819	0.67174	2.2204e-16	-0.88819
			ENSG00000162878	PKDCC	2	42275160	42285668	49	9	38150	2.2919	0.0040253	0	2.2919
			ENSG00000170577	SIX2	2	45232300	45236569	20	11	38150	-0.27722	0.46989	1.6653e-16	-0.27722
			ENSG00000115380	EFEMP1	2	56093102	56151274	293	36	38150	3.1322	0.00017617	0	3.1322
			ENSG00000074047	GLI2	2	121493199	121750229	1175	130	38150	1.6075	0.018473	2.2204e-16	1.6075
			ENSG00000144320	LNPK	2	176788620	176867567	335	43	38150	-0.87787	0.66525	2.2204e-16	-0.87787
			ENSG00000077092	RARB	3	25215823	25639423	2910	152	38150	-0.37931	0.43369	1.6653e-16	-0.37931
			ENSG00000168036	CTNNB1	3	41236328	41301587	189	31	38150	-0.54575	0.53904	2.2204e-16	-0.54575
			ENSG00000168779	SHOX2	3	157814948	157824292	42	6	38150	3.1894	0.00022695	0	3.1894
			ENSG00000109705	NKX3-2	4	13542454	13546674	15	9	38150	0.76987	0.14429	2.2204e-16	0.76987
			ENSG00000138696	BMPR1B	4	95679119	96079599	2139	85	38150	1.8226	0.0087169	2.2204e-16	1.8226
			ENSG00000151388	ADAMTS12	5	33523640	33892297	1675	104	38150	-2.2865	0.95928	0	-2.2865
			ENSG00000156427	FGF18	5	170846660	170884627	138	32	38150	4.6998	1.3424e-07	0	4.6998
			ENSG00000153162	BMP6	6	7727030	7881655	842	86	38150	2.4757	0.0014795	0	2.4757
			ENSG00000124813	RUNX2	6	45295894	45632086	1463	106	38150	3.6275	1.7501e-05	0	3.6275
			ENSG00000118523	CTGF	6	132269316	132272513	9	5	38150	-0.27382	0.5366	1.6653e-16	-0.27382
			ENSG00000006747	SCIN	7	12610203	12693228	468	64	38150	2.9274	0.00032651	0	2.9274
			ENSG00000005073	HOXA11	7	27221129	27224842	13	8	38150	1.821	0.016567	2.2204e-16	1.821
			ENSG00000106571	GLI3	7	42000548	42277469	1441	130	38150	1.9486	0.0071212	2.2204e-16	1.9486
			ENSG00000127948	POR	7	75528518	75616173	414	65	38150	0.50207	0.16833	2.2204e-16	0.50207
			ENSG00000134013	LOXL2	8	23154702	23282841	1061	61	38150	0.35634	0.19277	1.6653e-16	0.35634
			ENSG00000019549	SNAI2	8	49830249	49834299	5	3	38150	-0.61863	0.68009	2.2204e-16	-0.61863
			ENSG00000156466	GDF6	8	97154562	97173020	70	25	38150	2.2329	0.0040356	0	2.2329
			ENSG00000104447	TRPS1	8	116420724	116821899	1315	66	38150	1.2274	0.041424	2.2204e-16	1.2274
			ENSG00000106799	TGFBR1	9	101866320	101916474	167	28	38150	1.8257	0.01266	2.2204e-16	1.8257
			ENSG00000152266	PTH	11	13513602	13517728	12	3	38150	-2.1072	0.96545	0	-2.1072
			ENSG00000110693	SOX6	11	15987995	16761138	2715	109	38150	0.703	0.10236	2.2204e-16	0.703
			ENSG00000173039	RELA	11	65421067	65430565	29	14	38150	0.9303	0.095188	2.2204e-16	0.9303
			ENSG00000109906	ZBTB16	11	113930315	114121398	915	124	38150	-0.91622	0.66346	2.2204e-16	-0.91622
			ENSG00000134532	SOX5	12	23682440	24103966	1928	179	38150	3.0997	0.00016412	0	3.0997
			ENSG00000087494	PTHLH	12	28111017	28125638	75	18	38150	5.0869	1.949e-08	0	5.0869
			ENSG00000139567	ACVRL1	12	52300692	52317145	78	23	38150	0.26362	0.25302	1.6653e-16	0.26362
			ENSG00000172819	RARG	12	53604354	53626764	68	20	38150	1.5646	0.027374	2.2204e-16	1.5646
			ENSG00000178882	RFLNA	12	124457788	124800570	1618	130	38150	-0.39523	0.45221	1.6653e-16	-0.39523
			ENSG00000165804	ZNF219	14	21558205	21572881	39	12	38150	4.9948	4.0781e-08	0	4.9948
			ENSG00000125378	BMP4	14	54416454	54425479	36	11	38150	3.6152	3.1527e-05	0	3.6152
			ENSG00000166923	GREM1	15	33010175	33026870	106	20	38150	-0.69707	0.61095	2.2204e-16	-0.69707
			ENSG00000182718	ANXA2	15	60639333	60695082	259	47	38150	-0.39006	0.46929	1.6653e-16	-0.39006
			ENSG00000166949	SMAD3	15	67356101	67487533	595	89	38150	3.1472	0.00013232	0	3.1472
			ENSG00000136378	ADAMTS7	15	79051545	79103773	368	26	38150	-0.46048	0.50197	1.6653e-16	-0.46048
			ENSG00000090863	GLG1	16	74485856	74641012	834	42	38150	-1.2294	0.77431	2.2204e-16	-1.2294
			ENSG00000178573	MAF	16	79619740	79634611	99	32	38150	1.744	0.014707	2.2204e-16	1.744
			ENSG00000183688	RFLNB	17	289769	295730	39	14	38150	-0.016926	0.35805	1.7694e-16	-0.016926
			ENSG00000168646	AXIN2	17	63524681	63557765	124	32	38150	2.6322	0.0010588	0	2.6322
			ENSG00000125398	SOX9	17	70117161	70122561	17	6	38150	0.21929	0.29215	1.6653e-16	0.21929
			ENSG00000125965	GDF5	20	34021145	34042568	62	17	38150	5.7239	5e-10	0	5.7239
			ENSG00000100399	CHADL	22	41625517	41636938	56	14	38150	-0.7244	0.63465	2.2204e-16	-0.7244
	_SET12_	GO_bp:go_positive_regulation_of_epidermis_development										8.0765e-07
			ENSG00000175793	SFN	1	27189633	27190947	1	1	38150	-0.53455	0.67	2.2204e-16	-0.53455
			ENSG00000175707	KDF1	1	27276053	27286897	24	10	38150	-0.91948	0.72582	2.2204e-16	-0.91948
			ENSG00000117425	PTCH2	1	45285516	45308735	118	28	38150	0.3949	0.21084	1.6653e-16	0.3949
			ENSG00000163472	TMEM79	1	156252726	156262976	35	12	38150	-0.80285	0.66901	2.2204e-16	-0.80285
			ENSG00000162891	IL20	1	207038699	207042568	12	8	38150	0.8005	0.13201	2.2204e-16	0.8005
			ENSG00000092969	TGFB2	1	218519577	218617961	389	67	38150	2.946	0.00032259	0	2.946
			ENSG00000114251	WNT5A	3	55499743	55523973	91	26	38150	0.11364	0.29018	1.8041e-16	0.11364
			ENSG00000173083	HPSE	4	84213614	84256306	162	16	38150	0.54334	0.16975	2.2204e-16	0.54334
			ENSG00000172238	ATOH1	4	94750042	94751221	4	2	38150	-1.7774	0.94158	2.2204e-16	-1.7774
			ENSG00000134363	FST	5	52776239	52782964	24	13	38150	2.1928	0.0053371	0	2.1928
			ENSG00000113648	H2AFY	5	134669590	134735604	178	31	38150	1.1717	0.062092	2.2204e-16	1.1717
			ENSG00000120149	MSX2	5	174151536	174157896	28	8	38150	0.54615	0.18932	2.2204e-16	0.54615
			ENSG00000054598	FOXC1	6	1610681	1614127	9	5	38150	-0.80027	0.69202	2.2204e-16	-0.80027
			ENSG00000232810	TNF	6	31543344	31546113	12	7	38150	0.47316	0.22977	1.6653e-16	0.47316
			ENSG00000112033	PPARD	6	35310335	35395968	475	46	38150	6.7602	4.0851e-13	0	6.7602
			ENSG00000106483	SFRP4	7	37945543	38065297	709	73	38150	1.4781	0.024183	2.2204e-16	1.4781
			ENSG00000185920	PTCH1	9	98205262	98279339	330	41	38150	5.5984	8.1419e-10	0	5.5984
			ENSG00000148400	NOTCH1	9	139388896	139440314	263	47	38150	0.54895	0.15311	2.2204e-16	0.54895
			ENSG00000099284	H2AFY2	10	71812552	71872036	282	37	38150	-0.24638	0.42809	1.6653e-16	-0.24638
			ENSG00000069482	GAL	11	68451247	68458643	30	12	38150	3.3164	0.00011907	0	3.3164
			ENSG00000137497	NUMA1	11	71713910	71791739	301	23	38150	-0.13136	0.41268	1.6653e-16	-0.13136
			ENSG00000111424	VDR	12	48235320	48336831	510	64	38150	0.27177	0.22252	1.6653e-16	0.27177
			ENSG00000169884	WNT10B	12	49359123	49365546	19	10	38150	1.3539	0.043128	2.2204e-16	1.3539
			ENSG00000172867	KRT2	12	53038342	53045948	29	13	38150	0.039265	0.33665	1.7347e-16	0.039265
			ENSG00000111012	CYP27B1	12	58156117	58162769	18	6	38150	0.7912	0.13998	2.2204e-16	0.7912
			ENSG00000125378	BMP4	14	54416454	54425479	36	11	38150	3.6152	3.1527e-05	0	3.6152
			ENSG00000027075	PRKCH	14	61654277	62017694	1700	132	38150	1.3635	0.031847	2.2204e-16	1.3635
			ENSG00000102871	TRADD	16	67188083	67194201	17	10	38150	-0.19683	0.47899	1.6653e-16	-0.19683
			ENSG00000179593	ALOX15B	17	7942335	7952452	67	18	38150	-1.3786	0.83604	2.2204e-16	-1.3786
			ENSG00000221926	TRIM16	17	15531274	15587625	244	42	38150	-0.3588	0.46909	1.6653e-16	-0.3588
			ENSG00000109101	FOXN1	17	26833261	26865914	136	27	38150	1.1146	0.061868	2.2204e-16	1.1146
			ENSG00000125686	MED1	17	37560538	37607539	151	22	38150	-1.5019	0.86275	2.2204e-16	-1.5019
			ENSG00000186395	KRT10	17	38974369	38978847	15	7	38150	0.80108	0.12901	2.2204e-16	0.80108
			ENSG00000243678	NME2	17	49230920	49249108	92	22	38150	-0.99527	0.7158	2.2204e-16	-0.99527
			ENSG00000088002	SULT2B1	19	49055332	49102682	424	35	38150	-1.4287	0.83008	2.2204e-16	-1.4287
			ENSG00000125850	OVOL2	20	17937623	18039832	525	34	38150	0.15541	0.26423	1.6653e-16	0.15541
			ENSG00000124151	NCOA3	20	46130601	46285621	595	31	38150	-1.0444	0.72501	2.2204e-16	-1.0444
	_SET13_	GO_bp:go_positive_regulation_of_cartilage_development										4.8948e-10
			ENSG00000142871	CYR61	1	86046444	86049645	10	6	38150	1.0626	0.084021	2.2204e-16	1.0626
			ENSG00000162878	PKDCC	2	42275160	42285668	49	9	38150	2.2919	0.0040253	0	2.2919
			ENSG00000163217	BMP10	2	69092613	69098649	22	8	38150	-0.20752	0.44648	1.6653e-16	-0.20752
			ENSG00000204217	BMPR2	2	203241659	203432474	652	44	38150	0.48204	0.174	1.6653e-16	0.48204
			ENSG00000114251	WNT5A	3	55499743	55523973	91	26	38150	0.11364	0.29018	1.8041e-16	0.11364
			ENSG00000169762	TAPT1	4	16162128	16229033	389	39	38150	-0.69636	0.59465	2.2204e-16	-0.69636
			ENSG00000138696	BMPR1B	4	95679119	96079599	2139	85	38150	1.8226	0.0087169	2.2204e-16	1.8226
			ENSG00000170365	SMAD1	4	146402346	146479231	253	33	38150	1.8106	0.012916	2.2204e-16	1.8106
			ENSG00000156427	FGF18	5	170846660	170884627	138	32	38150	4.6998	1.3424e-07	0	4.6998
			ENSG00000153162	BMP6	6	7727030	7881655	842	86	38150	2.4757	0.0014795	0	2.4757
			ENSG00000124813	RUNX2	6	45295894	45632086	1463	106	38150	3.6275	1.7501e-05	0	3.6275
			ENSG00000005073	HOXA11	7	27221129	27224842	13	8	38150	1.821	0.016567	2.2204e-16	1.821
			ENSG00000106571	GLI3	7	42000548	42277469	1441	130	38150	1.9486	0.0071212	2.2204e-16	1.9486
			ENSG00000127948	POR	7	75528518	75616173	414	65	38150	0.50207	0.16833	2.2204e-16	0.50207
			ENSG00000168487	BMP1	8	22022249	22069839	230	45	38150	-0.028	0.33821	1.7694e-16	-0.028
			ENSG00000134013	LOXL2	8	23154702	23282841	1061	61	38150	0.35634	0.19277	1.6653e-16	0.35634
			ENSG00000156466	GDF6	8	97154562	97173020	70	25	38150	2.2329	0.0040356	0	2.2329
			ENSG00000128802		10	48413092	48416853	11	6	38150	0.94089	0.11308	2.2204e-16	0.94089
			ENSG00000110693	SOX6	11	15987995	16761138	2715	109	38150	0.703	0.10236	2.2204e-16	0.703
			ENSG00000173039	RELA	11	65421067	65430565	29	14	38150	0.9303	0.095188	2.2204e-16	0.9303
			ENSG00000109906	ZBTB16	11	113930315	114121398	915	124	38150	-0.91622	0.66346	2.2204e-16	-0.91622
			ENSG00000134532	SOX5	12	23682440	24103966	1928	179	38150	3.0997	0.00016412	0	3.0997
			ENSG00000139567	ACVRL1	12	52300692	52317145	78	23	38150	0.26362	0.25302	1.6653e-16	0.26362
			ENSG00000165804	ZNF219	14	21558205	21572881	39	12	38150	4.9948	4.0781e-08	0	4.9948
			ENSG00000125378	BMP4	14	54416454	54425479	36	11	38150	3.6152	3.1527e-05	0	3.6152
			ENSG00000182718	ANXA2	15	60639333	60695082	259	47	38150	-0.39006	0.46929	1.6653e-16	-0.39006
			ENSG00000166949	SMAD3	15	67356101	67487533	595	89	38150	3.1472	0.00013232	0	3.1472
			ENSG00000125398	SOX9	17	70117161	70122561	17	6	38150	0.21929	0.29215	1.6653e-16	0.21929
			ENSG00000125845	BMP2	20	6748311	6760927	52	17	38150	1.8625	0.011817	2.2204e-16	1.8625
			ENSG00000125965	GDF5	20	34021145	34042568	62	17	38150	5.7239	5e-10	0	5.7239
	_SET14_	GO_bp:go_ossification										6.2837e-08
			ENSG00000187608	ISG15	1	948803	949920	10	4	38150	-0.020779	0.41218	1.7694e-16	-0.020779
			ENSG00000157933	SKI	1	2160134	2241558	416	80	38150	2.1948	0.0037345	0	2.1948
			ENSG00000178585	CTNNBIP1	1	9908334	9970394	236	47	38150	-1.3201	0.82135	2.2204e-16	-1.3201
			ENSG00000162496	DHRS3	1	12627939	12677737	240	48	38150	-0.7026	0.58798	2.2204e-16	-0.7026
			ENSG00000142627	EPHA2	1	16450832	16482582	107	33	38150	1.2362	0.047832	2.2204e-16	1.2362
			ENSG00000162551	ALPL	1	21835858	21904905	440	48	38150	1.1073	0.056759	2.2204e-16	1.1073
			ENSG00000162552	WNT4	1	22443798	22470462	152	34	38150	1.7531	0.014476	2.2204e-16	1.7531
			ENSG00000184677	ZBTB40	1	22778344	22857650	277	36	38150	-0.54458	0.53624	2.2204e-16	-0.54458
			ENSG00000117318	ID3	1	23884409	23886285	14	7	38150	2.7206	0.0010999	0	2.7206
			ENSG00000000938	FGR	1	27938575	27961788	71	17	38150	1.5773	0.028734	2.2204e-16	1.5773
			ENSG00000162510	MATN1	1	31184124	31196434	48	6	38150	-1.005	0.74145	2.2204e-16	-1.005
			ENSG00000183682	BMP8A	1	39957318	39991607	171	39	38150	-0.82765	0.6534	2.2204e-16	-0.82765
			ENSG00000116985	BMP8B	1	40222854	40254533	176	28	38150	0.24513	0.24528	1.6653e-16	0.24513
			ENSG00000084073	ZMPSTE24	1	40723779	40759856	95	27	38150	1.0618	0.06976	2.2204e-16	1.0618
			ENSG00000142871	CYR61	1	86046444	86049645	10	6	38150	1.0626	0.084021	2.2204e-16	1.0626
			ENSG00000170989	S1PR1	1	101702444	101707074	19	9	38150	0.88738	0.11481	2.2204e-16	0.88738
			ENSG00000060718	COL11A1	1	103342023	103574052	1457	45	38150	0.31879	0.20931	1.6653e-16	0.31879
			ENSG00000134243	SORT1	1	109852192	109940573	245	31	38150	0.29331	0.2326	1.6653e-16	0.29331
			ENSG00000184371	CSF1	1	110452864	110473614	74	25	38150	-0.58727	0.57152	2.2204e-16	-0.58727
			ENSG00000143369	ECM1	1	150480538	150486265	24	10	38150	-0.47346	0.54131	1.6653e-16	-0.47346
			ENSG00000143387	CTSK	1	150768684	150780799	24	11	38150	0.4329	0.21198	1.6653e-16	0.4329
			ENSG00000143367	TUFT1	1	151512781	151556059	151	29	38150	1.9005	0.0092486	2.2204e-16	1.9005
			ENSG00000160712	IL6R	1	154377669	154441926	281	30	38150	-0.42235	0.48602	1.6653e-16	-0.42235
			ENSG00000169231	THBS3	1	155165379	155178842	34	14	38150	-0.021247	0.35605	1.7694e-16	-0.021247
			ENSG00000242252	BGLAP	1	156211753	156213112	3	2	38150	-0.072635	0.45115	1.8041e-16	-0.072635
			ENSG00000116604	MEF2D	1	156433519	156470620	134	29	38150	-0.61267	0.57633	2.2204e-16	-0.61267
			ENSG00000162733	DDR2	1	162601163	162757190	688	57	38150	0.28522	0.23239	1.6653e-16	0.28522
			ENSG00000185630	PBX1	1	164524821	164868533	1400	141	38150	1.4898	0.023311	2.2204e-16	1.4898
			ENSG00000034971	MYOC	1	171604557	171621823	103	18	38150	0.97931	0.080886	2.2204e-16	0.97931
			ENSG00000094975	SUCO	1	172501489	172580971	268	35	38150	1.3956	0.033551	2.2204e-16	1.3956
			ENSG00000120332	TNN	1	175036994	175117202	456	43	38150	-0.30966	0.42723	1.6653e-16	-0.30966
			ENSG00000135829	DHX9	1	182808504	182856886	219	36	38150	-0.46549	0.53896	1.6653e-16	-0.46549
			ENSG00000073756	PTGS2	1	186640923	186649559	26	11	38150	-0.12582	0.41992	1.6653e-16	-0.12582
			ENSG00000122180	MYOG	1	203052260	203055164	20	10	38150	0.38585	0.2398	1.6653e-16	0.38585
			ENSG00000092969	TGFB2	1	218519577	218617961	389	67	38150	2.946	0.00032259	0	2.946
			ENSG00000154342	WNT3A	1	228194752	228248961	186	32	38150	-1.1008	0.74896	2.2204e-16	-1.1008
			ENSG00000153187	HNRNPU	1	245014468	245027844	26	8	38150	0.41468	0.23071	1.6653e-16	0.41468
			ENSG00000176887	SOX11	2	5832799	5841516	30	12	38150	1.1783	0.061679	2.2204e-16	1.1783
			ENSG00000115738	ID2	2	8818975	8824583	18	7	38150	-0.46541	0.57227	1.6653e-16	-0.46541
			ENSG00000240857	RDH14	2	18735989	18741946	21	13	38150	-0.47879	0.54913	1.6653e-16	-0.47879
			ENSG00000143867	OSR1	2	19551246	19558414	32	18	38150	0.84907	0.11704	2.2204e-16	0.84907
			ENSG00000138085	ATRAID	2	27434895	27440046	25	9	38150	0.62524	0.17083	2.2204e-16	0.62524
			ENSG00000183023	SLC8A1	2	40324410	40838193	3128	170	38150	-2.3221	0.96265	0	-2.3221
			ENSG00000162878	PKDCC	2	42275160	42285668	49	9	38150	2.2919	0.0040253	0	2.2919
			ENSG00000170577	SIX2	2	45232300	45236569	20	11	38150	-0.27722	0.46989	1.6653e-16	-0.27722
			ENSG00000116039	ATP6V1B1	2	71163012	71192536	176	42	38150	-0.79422	0.62851	2.2204e-16	-0.79422
			ENSG00000172071	EIF2AK3	2	88856259	88927094	152	35	38150	3.2443	0.00011442	0	3.2443
			ENSG00000144028	SNRNP200	2	96940074	96971297	65	19	38150	0.085398	0.31376	1.8041e-16	0.085398
			ENSG00000115641	FHL2	2	105974169	106054970	445	77	38150	1.1044	0.055353	2.2204e-16	1.1044
			ENSG00000074047	GLI2	2	121493199	121750229	1175	130	38150	1.6075	0.018473	2.2204e-16	1.6075
			ENSG00000121989	ACVR2A	2	148602086	148688393	300	31	38150	1.8916	0.010193	2.2204e-16	1.8916
			ENSG00000115170	ACVR1	2	158592958	158732374	405	68	38150	0.62875	0.14295	2.2204e-16	0.62875
			ENSG00000172845	SP3	2	174771187	174830430	326	35	38150	-0.17579	0.39814	1.6653e-16	-0.17579
			ENSG00000204262	COL5A2	2	189896622	190044605	602	26	38150	1.0311	0.071612	2.2204e-16	1.0311
			ENSG00000138386	NAB1	2	191511472	191557492	167	30	38150	3.9888	4.6833e-06	0	3.9888
			ENSG00000115541	HSPE1	2	198364718	198368181	6	4	38150	0.6026	0.18496	2.2204e-16	0.6026
			ENSG00000119042	SATB2	2	200134223	200335989	467	45	38150	1.0026	0.073412	2.2204e-16	1.0026
			ENSG00000204217	BMPR2	2	203241659	203432474	652	44	38150	0.48204	0.174	1.6653e-16	0.48204
			ENSG00000115461	IGFBP5	2	217536828	217560248	79	13	38150	1.1367	0.068216	2.2204e-16	1.1367
			ENSG00000163501	IHH	2	219919142	219925189	19	5	38150	1.5238	0.033152	2.2204e-16	1.5238
			ENSG00000163273	NPPC	2	232786530	232791113	12	5	38150	1.7833	0.01852	2.2204e-16	1.7833
			ENSG00000233608	TWIST2	2	239756673	239795893	110	28	38150	1.6731	0.017086	2.2204e-16	1.6731
			ENSG00000068024	HDAC4	2	239969864	240323348	2018	148	38150	1.2354	0.040235	2.2204e-16	1.2354
			ENSG00000114739	ACVR2B	3	38495342	38534633	171	26	38150	1.2237	0.048551	2.2204e-16	1.2237
			ENSG00000168036	CTNNB1	3	41236328	41301587	189	31	38150	-0.54575	0.53904	2.2204e-16	-0.54575
			ENSG00000163815	CLEC3B	3	45043040	45077563	154	17	38150	-1.9854	0.94071	2.2204e-16	-1.9854
			ENSG00000144791	LIMD1	3	45596886	45727830	756	41	38150	-0.20926	0.39618	1.6653e-16	-0.20926
			ENSG00000163823	CCR1	3	46243200	46249887	24	6	38150	-0.76119	0.685	2.2204e-16	-0.76119
			ENSG00000012223	LTF	3	46477136	46526724	261	27	38150	-1.5717	0.8712	2.2204e-16	-1.5717
			ENSG00000160801	PTH1R	3	46919236	46945287	90	24	38150	1.5253	0.026607	2.2204e-16	1.5253
			ENSG00000164050	PLXNB1	3	48445261	48471594	59	17	38150	0.19103	0.27585	1.6653e-16	0.19103
			ENSG00000067560	RHOA	3	49396578	49450431	174	23	38150	2.7018	0.00083879	0	2.7018
			ENSG00000114251	WNT5A	3	55499743	55523973	91	26	38150	0.11364	0.29018	1.8041e-16	0.11364
			ENSG00000036828	CASR	3	121902530	122005342	566	38	38150	1.0718	0.061378	2.2204e-16	1.0718
			ENSG00000138246	DNAJC13	3	132136370	132257876	433	46	38150	3.0983	0.00018486	0	3.0983
			ENSG00000018408	WWTR1	3	149235022	149454501	1204	102	38150	2.213	0.0033362	0	2.213
			ENSG00000152580	IGSF10	3	151143172	151176497	170	33	38150	1.2229	0.04931	2.2204e-16	1.2229
			ENSG00000174953	DHX36	3	153990335	154042286	178	35	38150	-0.23872	0.41972	1.6653e-16	-0.23872
			ENSG00000168779	SHOX2	3	157814948	157824292	42	6	38150	3.1894	0.00022695	0	3.1894
			ENSG00000068885	IFT80	3	159974774	160117668	446	50	38150	-1.6732	0.88861	2.2204e-16	-1.6732
			ENSG00000181449	SOX2	3	181429714	181432221	5	3	38150	0.50566	0.23843	2.2204e-16	0.50566
			ENSG00000090539	CHRD	3	184097861	184108524	38	15	38150	1.5186	0.029535	2.2204e-16	1.5186
			ENSG00000145192	AHSG	3	186330712	186339107	33	12	38150	-0.37799	0.49759	1.6653e-16	-0.37799
			ENSG00000073282	TP63	3	189349205	189615068	1612	179	38150	-1.0876	0.72507	2.2204e-16	-1.0876
			ENSG00000188729	OSTN	3	190917030	190983404	371	48	38150	-0.23061	0.39949	1.6653e-16	-0.23061
			ENSG00000068078	FGFR3	4	1795034	1810599	90	25	38150	1.7773	0.015159	2.2204e-16	1.7773
			ENSG00000169762	TAPT1	4	16162128	16229033	389	39	38150	-0.69636	0.59465	2.2204e-16	-0.69636
			ENSG00000168214	RBPJ	4	26165077	26436541	1070	87	38150	2.3863	0.0019112	0	2.3863
			ENSG00000084093	REST	4	57774075	57802010	150	34	38150	-0.022364	0.33411	1.7694e-16	-0.022364
			ENSG00000126549	STATH	4	70861647	70868287	26	13	38150	1.3492	0.04466	2.2204e-16	1.3492
			ENSG00000109321	AREG	4	75310851	75320726	3	2	38150	0.3919	0.27724	1.6653e-16	0.3919
			ENSG00000205595		4	75480629	75490486	7	3	38150	-1.1558	0.81075	2.2204e-16	-1.1558
			ENSG00000138756	BMP2K	4	79697496	79837526	542	33	38150	-0.29639	0.47033	1.6653e-16	-0.29639
			ENSG00000152785	BMP3	4	81952119	81978685	118	25	38150	0.8744	0.10358	2.2204e-16	0.8744
			ENSG00000152591	DSPP	4	88529681	88538062	56	16	38150	-0.53419	0.54941	2.2204e-16	-0.53419
			ENSG00000152592	DMP1	4	88571459	88585513	65	19	38150	0.28316	0.24361	1.6653e-16	0.28316
			ENSG00000029559	IBSP	4	88720733	88733074	66	20	38150	0.38848	0.21191	1.6653e-16	0.38848
			ENSG00000118785	SPP1	4	88896819	88904562	36	14	38150	-0.32138	0.47306	1.6653e-16	-0.32138
			ENSG00000138696	BMPR1B	4	95679119	96079599	2139	85	38150	1.8226	0.0087169	2.2204e-16	1.8226
			ENSG00000168743	NPNT	4	106815932	106925184	646	42	38150	1.4059	0.030664	2.2204e-16	1.4059
			ENSG00000138795	LEF1	4	108968701	109090112	446	40	38150	0.083548	0.29769	1.8041e-16	0.083548
			ENSG00000196159	FAT4	4	126237554	126414087	896	65	38150	1.6215	0.017261	2.2204e-16	1.6215
			ENSG00000164066	INTU	4	128544426	128647892	377	40	38150	-1.6014	0.87458	2.2204e-16	-1.6014
			ENSG00000151014	NOCT	4	139936943	139966906	110	34	38150	1.0827	0.065807	2.2204e-16	1.0827
			ENSG00000170365	SMAD1	4	146402346	146479231	253	33	38150	1.8106	0.012916	2.2204e-16	1.8106
			ENSG00000145423	SFRP2	4	154701744	154710272	38	15	38150	-0.79294	0.65809	2.2204e-16	-0.79294
			ENSG00000164107	HAND2	4	174446120	174451380	20	11	38150	0.69536	0.15001	2.2204e-16	0.69536
			ENSG00000154122	ANKH	5	14704910	14871887	711	71	38150	-0.75755	0.6025	2.2204e-16	-0.75755
			ENSG00000164188	RANBP3L	5	36248536	36302216	278	35	38150	-1.5628	0.87156	2.2204e-16	-1.5628
			ENSG00000164190	NIPBL	5	36876861	37066515	566	54	38150	1.7448	0.014118	2.2204e-16	1.7448
			ENSG00000171522	PTGER4	5	40679600	40693837	30	9	38150	-0.4317	0.52315	1.6653e-16	-0.4317
			ENSG00000134352	IL6ST	5	55230923	55290821	218	41	38150	-0.53515	0.54761	2.2204e-16	-0.53515
			ENSG00000038427	VCAN	5	82767284	82878122	493	89	38150	0.62882	0.13307	2.2204e-16	0.62882
			ENSG00000081189	MEF2C	5	88013975	88199922	628	50	38150	1.4383	0.027537	2.2204e-16	1.4383
			ENSG00000164199	ADGRV1	5	89825161	90460038	2693	111	38150	-1.3903	0.79585	2.2204e-16	-1.3903
			ENSG00000133835	HSD17B4	5	118788138	118972894	1051	60	38150	2.4628	0.0014947	0	2.4628
			ENSG00000113083	LOX	5	121398890	121413980	37	9	38150	-0.95457	0.73428	2.2204e-16	-0.95457
			ENSG00000138829	FBN2	5	127593601	127994878	2094	67	38150	2.7795	0.00048062	0	2.7795
			ENSG00000113658	SMAD5	5	135468534	135524435	215	14	38150	2.7564	0.00078549	0	2.7564
			ENSG00000169252	ADRB2	5	148206156	148208196	12	4	38150	-1.391	0.85857	2.2204e-16	-1.391
			ENSG00000155846	PPARGC1B	5	149109861	149234585	594	58	38150	0.9374	0.077929	2.2204e-16	0.9374
			ENSG00000155850	SLC26A2	5	149340300	149373018	84	19	38150	-1.0427	0.73968	2.2204e-16	-1.0427
			ENSG00000113140	SPARC	5	151040657	151066726	115	29	38150	1.4011	0.032885	2.2204e-16	1.4011
			ENSG00000156427	FGF18	5	170846660	170884627	138	32	38150	4.6998	1.3424e-07	0	4.6998
			ENSG00000174705	SH3PXD2B	5	171752185	171881527	805	47	38150	-0.76331	0.60824	2.2204e-16	-0.76331
			ENSG00000120149	MSX2	5	174151536	174157896	28	8	38150	0.54615	0.18932	2.2204e-16	0.54615
			ENSG00000131183	SLC34A1	5	176806236	176825849	64	15	38150	1.0982	0.070941	2.2204e-16	1.0982
			ENSG00000196923	PDLIM7	5	176910395	176924607	33	13	38150	0.24448	0.26504	1.6653e-16	0.24448
			ENSG00000054598	FOXC1	6	1610681	1614127	9	5	38150	-0.80027	0.69202	2.2204e-16	-0.80027
			ENSG00000153162	BMP6	6	7727030	7881655	842	86	38150	2.4757	0.0014795	0	2.4757
			ENSG00000137203	TFAP2A	6	10393419	10419892	72	18	38150	0.9868	0.085128	2.2204e-16	0.9868
			ENSG00000172201	ID4	6	19837617	19840915	23	10	38150	-1.3121	0.83086	2.2204e-16	-1.3121
			ENSG00000112293	GPLD1	6	24424793	24495433	774	44	38150	0.54925	0.15165	2.2204e-16	0.54925
			ENSG00000232810	TNF	6	31543344	31546113	12	7	38150	0.47316	0.22977	1.6653e-16	0.47316
			ENSG00000213719	CLIC1	6	31698358	31707540	40	25	38150	0.46593	0.20592	1.6653e-16	0.46593
			ENSG00000112062	MAPK14	6	35995488	36079013	329	29	38150	2.6684	0.0010165	0	2.6684
			ENSG00000124813	RUNX2	6	45295894	45632086	1463	106	38150	3.6275	1.7501e-05	0	3.6275
			ENSG00000112175	BMP5	6	55618443	55740362	466	78	38150	0.35882	0.20309	1.6653e-16	0.35882
			ENSG00000203877	RIPPLY2	6	84562985	84567234	14	3	38150	-1.5759	0.91771	2.2204e-16	-1.5759
			ENSG00000135316	SYNCRIP	6	86318053	86353510	123	37	38150	-0.42819	0.49967	1.6653e-16	-0.42819
			ENSG00000014123	UFL1	6	96969471	97003152	104	29	38150	-1.0304	0.73299	2.2204e-16	-1.0304
			ENSG00000111875	ASF1A	6	119215384	119230332	68	17	38150	1.2971	0.048432	2.2204e-16	1.2971
			ENSG00000197594	ENPP1	6	132129156	132216295	380	47	38150	-0.79766	0.63586	2.2204e-16	-0.79766
			ENSG00000118523	CTGF	6	132269316	132272513	9	5	38150	-0.27382	0.5366	1.6653e-16	-0.27382
			ENSG00000112357	PEX7	6	137143717	137235075	340	32	38150	-1.8582	0.91936	2.2204e-16	-1.8582
			ENSG00000112029	FBXO5	6	153291664	153304714	61	12	38150	2.1602	0.0057467	0	2.1602
			ENSG00000177706	FAM20C	7	192969	300711	432	50	38150	-0.69869	0.58537	2.2204e-16	-0.69869
			ENSG00000164828	SUN1	7	855528	936072	644	47	38150	0.89691	0.085186	2.2204e-16	0.89691
			ENSG00000122691	TWIST1	7	19060614	19157295	492	37	38150	0.72878	0.12916	2.2204e-16	0.72878
			ENSG00000136244	IL6	7	22765503	22771621	32	10	38150	0.76004	0.12965	2.2204e-16	0.76004
			ENSG00000136235	GPNMB	7	23275586	23314727	210	14	38150	-0.57444	0.58834	2.2204e-16	-0.57444
			ENSG00000086300	SNX10	7	26331541	26413949	474	55	38150	1.6433	0.017166	2.2204e-16	1.6433
			ENSG00000105996	HOXA2	7	27139721	27142430	8	4	38150	1.2108	0.071787	2.2204e-16	1.2108
			ENSG00000105997	HOXA3	7	27145803	27192200	180	31	38150	-0.040117	0.35539	1.7347e-16	-0.040117
			ENSG00000106571	GLI3	7	42000548	42277469	1441	130	38150	1.9486	0.0071212	2.2204e-16	1.9486
			ENSG00000146674	IGFBP3	7	45951949	45961473	34	11	38150	0.33902	0.23544	1.6653e-16	0.33902
			ENSG00000132436	FIGNL1	7	50511831	50518088	19	8	38150	-0.79915	0.67762	2.2204e-16	-0.79915
			ENSG00000146648	EGFR	7	55086714	55324313	1281	141	38150	-0.32614	0.43652	1.6653e-16	-0.32614
			ENSG00000126524	SBDS	7	66452664	66460588	41	19	38150	-1.0917	0.76015	2.2204e-16	-1.0917
			ENSG00000188763	FZD9	7	72848109	72850450	4	2	38150	2.1617	0.010966	0	2.1617
			ENSG00000019991	HGF	7	81328322	81399754	256	29	38150	0.091317	0.30437	1.8041e-16	0.091317
			ENSG00000157240	FZD1	7	90893783	90898123	10	5	38150	-0.10693	0.41776	1.8041e-16	-0.10693
			ENSG00000105810	CDK6	7	92234235	92465908	552	80	38150	5.6289	5.9476e-10	0	5.6289
			ENSG00000164692	COL1A2	7	94023873	94060544	164	38	38150	1.5073	0.02468	2.2204e-16	1.5073
			ENSG00000105880	DLX5	7	96649704	96654409	18	11	38150	0.37862	0.23378	1.6653e-16	0.37862
			ENSG00000006128	TAC1	7	97361220	97369784	40	8	38150	1.0795	0.077219	2.2204e-16	1.0795
			ENSG00000198742	SMURF1	7	98625061	98741723	430	73	38150	0.25746	0.23448	1.6653e-16	0.25746
			ENSG00000087085	ACHE	7	100487615	100494594	28	14	38150	0.9052	0.09876	2.2204e-16	0.9052
			ENSG00000161057	PSMC2	7	102984701	103009842	75	22	38150	1.5214	0.030049	2.2204e-16	1.5214
			ENSG00000075790	BCAP29	7	107220422	107269615	168	37	38150	-0.79122	0.6381	2.2204e-16	-0.79122
			ENSG00000197157	SND1	7	127292234	127732661	1456	66	38150	1.1481	0.049419	2.2204e-16	1.1481
			ENSG00000174697	LEP	7	127881337	127897681	84	28	38150	-0.25666	0.43619	1.6653e-16	-0.25666
			ENSG00000128602	SMO	7	128828713	128853386	127	26	38150	1.4462	0.031498	2.2204e-16	1.4462
			ENSG00000105894	PTN	7	136912088	137028611	540	74	38150	-0.33243	0.44053	1.6653e-16	-0.33243
			ENSG00000105929	ATP6V0A4	7	138391040	138484305	579	70	38150	-0.25852	0.40176	1.6653e-16	-0.25852
			ENSG00000258227	CLEC5A	7	141627157	141646807	80	13	38150	-0.27144	0.46824	1.6653e-16	-0.27144
			ENSG00000164690	SHH	7	155592680	155604967	30	13	38150	0.43251	0.21	1.6653e-16	0.43251
			ENSG00000147408	CSGALNACT1	8	19261672	19615540	2334	135	38150	-0.89082	0.63678	2.2204e-16	-0.89082
			ENSG00000168487	BMP1	8	22022249	22069839	230	45	38150	-0.028	0.33821	1.7694e-16	-0.028
			ENSG00000159167	STC1	8	23699428	23712320	52	15	38150	1.3716	0.039227	2.2204e-16	1.3716
			ENSG00000120899	PTK2B	8	27168999	27316903	756	47	38150	-0.54032	0.51996	2.2204e-16	-0.54032
			ENSG00000104332	SFRP1	8	41119481	41167016	214	38	38150	0.23574	0.23979	1.6653e-16	0.23574
			ENSG00000221869	CEBPD	8	48649471	48651648	5	3	38150	1.2254	0.084926	2.2204e-16	1.2254
			ENSG00000019549	SNAI2	8	49830249	49834299	5	3	38150	-0.61863	0.68009	2.2204e-16	-0.61863
			ENSG00000181195	PENK	8	57349233	57359293	59	13	38150	2.1949	0.0048168	0	2.1949
			ENSG00000104331	IMPAD1	8	57870492	57906403	152	25	38150	0.00042566	0.34633	1.7591e-16	0.00042566
			ENSG00000156103	MMP16	8	89044237	89340254	1229	98	38150	-0.82667	0.6303	2.2204e-16	-0.82667
			ENSG00000180694	TMEM64	8	91634223	91803860	582	26	38150	0.35516	0.20739	1.6653e-16	0.35516
			ENSG00000164920	OSR2	8	99956631	99964332	17	10	38150	1.1558	0.075922	2.2204e-16	1.1558
			ENSG00000155090	KLF10	8	103661007	103668130	27	12	38150	1.345	0.043369	2.2204e-16	1.345
			ENSG00000164932	CTHRC1	8	104383743	104395225	55	12	38150	-2.1282	0.95949	0	-2.1282
			ENSG00000147655	RSPO2	8	108911544	109095913	870	67	38150	0.037218	0.29903	1.7347e-16	0.037218
			ENSG00000182197	EXT1	8	118806729	119124092	1475	102	38150	0.51937	0.15092	2.2204e-16	0.51937
			ENSG00000169398	PTK2	8	141667999	142012315	1162	43	38150	0.38217	0.1869	1.6653e-16	0.38217
			ENSG00000147869	CER1	9	14719722	14722715	25	10	38150	0.35613	0.2471	1.6653e-16	0.35613
			ENSG00000120156	TEK	9	27109139	27230173	989	86	38150	-0.11754	0.34541	1.8041e-16	-0.11754
			ENSG00000159899	NPR2	9	35792151	35809729	54	13	38150	1.3121	0.045221	2.2204e-16	1.3121
			ENSG00000198963	RORB	9	77112281	77308093	765	66	38150	-0.81532	0.62516	2.2204e-16	-0.81532
			ENSG00000134996	OSTF1	9	77703459	77762181	350	41	38150	0.13675	0.27751	1.6653e-16	0.13675
			ENSG00000187764	SEMA4D	9	91975702	92113045	869	85	38150	0.29948	0.21674	1.6653e-16	0.29948
			ENSG00000169071	ROR2	9	94325373	94712444	2372	123	38150	0.55272	0.138	2.2204e-16	0.55272
			ENSG00000196305	IARS	9	94972489	95056038	348	27	38150	0.61253	0.15045	2.2204e-16	0.61253
			ENSG00000127083	OMD	9	95176527	95186743	44	19	38150	0.62511	0.15719	2.2204e-16	0.62511
			ENSG00000106819	ASPN	9	95218487	95244788	85	19	38150	0.54116	0.17387	2.2204e-16	0.54116
			ENSG00000185920	PTCH1	9	98205262	98279339	330	41	38150	5.5984	8.1419e-10	0	5.5984
			ENSG00000136929	HEMGN	9	100689073	100707138	53	11	38150	0.56332	0.17141	2.2204e-16	0.56332
			ENSG00000095209	TMEM38B	9	108456825	108538893	456	24	38150	-0.57886	0.56969	2.2204e-16	-0.57886
			ENSG00000041982	TNC	9	117782806	117880536	531	51	38150	0.78459	0.10254	2.2204e-16	0.78459
			ENSG00000148400	NOTCH1	9	139388896	139440314	263	47	38150	0.54895	0.15311	2.2204e-16	0.54895
			ENSG00000107937	GTPBP4	10	1034338	1065876	178	28	38150	0.75004	0.11553	2.2204e-16	0.75004
			ENSG00000165623	UCMA	10	13263767	13276334	98	24	38150	1.7652	0.013829	2.2204e-16	1.7652
			ENSG00000128802		10	48413092	48416853	11	6	38150	0.94089	0.11308	2.2204e-16	0.94089
			ENSG00000107623		10	48425815	48438976	54	15	38150	-0.11419	0.39558	1.8041e-16	-0.11419
			ENSG00000107984	DKK1	10	54074056	54077802	14	5	38150	-0.69197	0.64747	2.2204e-16	-0.69197
			ENSG00000122877	EGR2	10	64571756	64679660	582	42	38150	0.28246	0.22253	1.6653e-16	0.28246
			ENSG00000165732	DDX21	10	70715884	70744829	121	32	38150	-0.78143	0.64177	2.2204e-16	-0.78143
			ENSG00000122862	SRGN	10	70847862	70864567	63	13	38150	-1.0148	0.73181	2.2204e-16	-1.0148
			ENSG00000197467	COL13A1	10	71561644	71724031	1135	163	38150	-0.56721	0.53905	2.2204e-16	-0.56721
			ENSG00000107779	BMPR1A	10	88516407	88692595	836	47	38150	0.62994	0.13595	2.2204e-16	0.62994
			ENSG00000107789	MINPP1	10	89264632	89313217	194	37	38150	1.0073	0.074174	2.2204e-16	1.0073
			ENSG00000107821	KAZALD1	10	102821598	102827888	18	9	38150	-0.017305	0.37423	1.7694e-16	-0.017305
			ENSG00000107872	FBXL15	10	104178946	104182893	6	4	38150	-2.1849	0.97433	0	-2.1849
			ENSG00000107882	SUFU	10	104263744	104393292	469	28	38150	0.77565	0.10841	2.2204e-16	0.77565
			ENSG00000066468	FGFR2	10	123237848	123357972	541	83	38150	-0.20843	0.39686	1.6653e-16	-0.20843
			ENSG00000206013	IFITM5	11	298200	299526	7	4	38150	0.75067	0.14793	2.2204e-16	0.75067
			ENSG00000185885	IFITM1	11	313506	315272	3	1	38150	-0.81351	0.73869	2.2204e-16	-0.81351
			ENSG00000167244	IGF2	11	2150342	2170833	93	24	38150	3.2274	0.00012243	0	3.2274
			ENSG00000166333	ILK	11	6624961	6632102	44	8	38150	-0.4274	0.52784	1.6653e-16	-0.4274
			ENSG00000166341	DCHS1	11	6642556	6677085	141	38	38150	-0.295	0.43766	1.6653e-16	-0.295
			ENSG00000152266	PTH	11	13513602	13517728	12	3	38150	-2.1072	0.96545	0	-2.1072
			ENSG00000133818	RRAS2	11	14299472	14386052	258	50	38150	0.45635	0.18212	1.6653e-16	0.45635
			ENSG00000110680	CALCA	11	14988214	14993900	20	10	38150	0.42031	0.23088	1.6653e-16	0.42031
			ENSG00000129167	TPH1	11	18039111	18063973	72	13	38150	0.25164	0.25599	1.6653e-16	0.25164
			ENSG00000165973	NELL1	11	20691117	21597227	4995	330	38150	-0.69396	0.54131	2.2204e-16	-0.69396
			ENSG00000205213	LGR4	11	27387508	27494322	383	54	38150	0.23927	0.24003	1.6653e-16	0.23927
			ENSG00000121691	CAT	11	34460472	34493609	132	23	38150	-1.5545	0.8706	2.2204e-16	-1.5545
			ENSG00000175104	TRAF6	11	36508577	36531822	91	21	38150	-2.0021	0.94757	0	-2.0021
			ENSG00000151348	EXT2	11	44117099	44266979	557	47	38150	0.60598	0.14235	2.2204e-16	0.60598
			ENSG00000157613	CREB3L1	11	46299212	46342972	146	35	38150	-0.15694	0.38559	1.6653e-16	-0.15694
			ENSG00000134569	LRP4	11	46878419	46940193	194	31	38150	-0.66718	0.6003	2.2204e-16	-0.66718
			ENSG00000173153	ESRRA	11	64073044	64084215	29	14	38150	-1.3388	0.84198	2.2204e-16	-1.3388
			ENSG00000133895	MEN1	11	64570982	64578766	22	8	38150	1.0149	0.093407	2.2204e-16	1.0149
			ENSG00000162337	LRP5	11	68080077	68216743	630	62	38150	4.2478	1.185e-06	0	4.2478
			ENSG00000165458	INPPL1	11	71934745	71950149	51	18	38150	2.0338	0.0086439	0	2.0338
			ENSG00000054938	CHRDL2	11	74407474	74442430	147	43	38150	1.6401	0.017962	2.2204e-16	1.6401
			ENSG00000085741	WNT11	11	75897369	75921780	116	28	38150	-0.28081	0.43618	1.6653e-16	-0.28081
			ENSG00000137745	MMP13	11	102813724	102826463	56	15	38150	-0.073832	0.38882	1.8041e-16	-0.073832
			ENSG00000109906	ZBTB16	11	113930315	114121398	915	124	38150	-0.91622	0.66346	2.2204e-16	-0.91622
			ENSG00000118972	FGF23	12	4477393	4488894	50	10	38150	-1.4957	0.87452	2.2204e-16	-1.4957
			ENSG00000111341	MGP	12	15034115	15038860	14	4	38150	0.76656	0.1428	2.2204e-16	0.76656
			ENSG00000087494	PTHLH	12	28111017	28125638	75	18	38150	5.0869	1.949e-08	0	5.0869
			ENSG00000177119	ANO6	12	45609770	45834187	899	43	38150	-1.6783	0.89492	2.2204e-16	-1.6783
			ENSG00000061273	HDAC7	12	48176505	48226915	244	52	38150	-0.25001	0.41358	1.6653e-16	-0.25001
			ENSG00000139219	COL2A1	12	48366748	48398269	178	28	38150	1.3472	0.036456	2.2204e-16	1.3472
			ENSG00000169884	WNT10B	12	49359123	49365546	19	10	38150	1.3539	0.043128	2.2204e-16	1.3539
			ENSG00000170374	SP7	12	53720362	53739099	54	14	38150	-1.5886	0.88396	2.2204e-16	-1.5886
			ENSG00000110955	ATP5F1B	12	57031959	57039798	19	6	38150	-0.096074	0.4108	1.8041e-16	-0.096074
			ENSG00000166886	NAB2	12	57482677	57489259	28	16	38150	0.79704	0.12045	2.2204e-16	0.79704
			ENSG00000111087	GLI1	12	57853918	57866045	44	10	38150	0.62265	0.16097	2.2204e-16	0.62265
			ENSG00000111012	CYP27B1	12	58156117	58162769	18	6	38150	0.7912	0.13998	2.2204e-16	0.7912
			ENSG00000111049	MYF5	12	81110691	81113452	10	5	38150	1.1925	0.07071	2.2204e-16	1.1925
			ENSG00000017427	IGF1	12	102789645	102874423	277	42	38150	2.2232	0.0039533	0	2.2232
			ENSG00000183160	TMEM119	12	108983622	108992096	43	17	38150	1.4126	0.036218	2.2204e-16	1.4126
			ENSG00000089041	P2RX7	12	121570622	121623876	369	38	38150	-1.7982	0.90839	2.2204e-16	-1.7982
			ENSG00000178882	RFLNA	12	124457788	124800570	1618	130	38150	-0.39523	0.45221	1.6653e-16	-0.39523
			ENSG00000102678	FGF9	13	22245522	22278637	110	22	38150	-0.053934	0.35652	1.7347e-16	-0.053934
			ENSG00000133116	KL	13	33590207	33640282	295	23	38150	1.1335	0.057601	2.2204e-16	1.1335
			ENSG00000120659	TNFSF11	13	43136872	43182149	209	35	38150	-0.17274	0.39302	1.6653e-16	-0.17274
			ENSG00000092199	HNRNPC	14	21677295	21737653	240	31	38150	0.011826	0.32959	1.7521e-16	0.011826
			ENSG00000157227	MMP14	14	23305766	23318236	62	27	38150	-0.54693	0.54753	2.2204e-16	-0.54693
			ENSG00000184304	PRKD1	14	30045687	30661104	2861	187	38150	-0.67772	0.56433	2.2204e-16	-0.67772
			ENSG00000125378	BMP4	14	54416454	54425479	36	11	38150	3.6152	3.1527e-05	0	3.6152
			ENSG00000100644	HIF1A	14	62162231	62214976	172	30	38150	0.40393	0.20986	1.6653e-16	0.40393
			ENSG00000198732	SMOC1	14	70320848	70499083	1035	93	38150	0.98935	0.068739	2.2204e-16	0.98935
			ENSG00000119699	TGFB3	14	76424442	76449334	89	20	38150	-1.4186	0.84917	2.2204e-16	-1.4186
			ENSG00000142208	AKT1	14	105235686	105262088	122	29	38150	0.75961	0.11716	2.2204e-16	0.75961
			ENSG00000166923	GREM1	15	33010175	33026870	106	20	38150	-0.69707	0.61095	2.2204e-16	-0.69707
			ENSG00000140279	DUOX2	15	45384848	45406542	74	12	38150	-0.33922	0.51164	1.6653e-16	-0.33922
			ENSG00000137834	SMAD6	15	66994566	67074338	334	47	38150	-0.28822	0.42484	1.6653e-16	-0.28822
			ENSG00000166949	SMAD3	15	67356101	67487533	595	89	38150	3.1472	0.00013232	0	3.1472
			ENSG00000137809	ITGA11	15	68594050	68724501	718	80	38150	-0.3376	0.44121	1.6653e-16	-0.3376
			ENSG00000138623	SEMA7A	15	74701630	74726808	115	33	38150	0.30073	0.23716	1.6653e-16	0.30073
			ENSG00000131873	CHSY1	15	101715928	101792137	427	38	38150	0.77406	0.10999	2.2204e-16	0.77406
			ENSG00000005513	SOX8	16	1031808	1036979	31	9	38150	1.2822	0.04975	2.2204e-16	1.2822
			ENSG00000131650	KREMEN2	16	3013945	3018384	24	7	38150	0.13488	0.33483	1.6653e-16	0.13488
			ENSG00000217930	PAM16	16	4381550	4405608	121	36	38150	1.6079	0.023055	2.2204e-16	1.6079
			ENSG00000171490	RSL1D1	16	11929056	11945442	78	19	38150	1.3116	0.042672	2.2204e-16	1.3116
			ENSG00000103489	XYLT1	16	17195626	17564738	2078	172	38150	-0.35769	0.44019	1.6653e-16	-0.35769
			ENSG00000102882	MAPK3	16	30125426	30134827	25	13	38150	2.8196	0.00072582	0	2.8196
			ENSG00000087245	MMP2	16	55423612	55540603	876	72	38150	-0.82887	0.62672	2.2204e-16	-0.82887
			ENSG00000140937	CDH11	16	64977656	65160015	829	58	38150	0.6573	0.126	2.2204e-16	0.6573
			ENSG00000067955	CBFB	16	67063019	67134961	228	41	38150	-1.405	0.84802	2.2204e-16	-1.405
			ENSG00000103056	SMPD3	16	68392231	68482591	333	46	38150	2.803	0.00053719	0	2.803
			ENSG00000166509	CLEC3A	16	78056412	78100658	542	26	38150	1.3732	0.032976	2.2204e-16	1.3732
			ENSG00000186153	WWOX	16	78133310	79246564	11526	473	38150	1.2638	0.030114	2.2204e-16	1.2638
			ENSG00000183688	RFLNB	17	289769	295730	39	14	38150	-0.016926	0.35805	1.7694e-16	-0.016926
			ENSG00000132382	MYBBP1A	17	4442192	4458926	99	41	38150	1.3312	0.040607	2.2204e-16	1.3312
			ENSG00000161905	ALOX15	17	4534197	4545589	71	24	38150	-0.13241	0.38635	1.6653e-16	-0.13241
			ENSG00000161944	ASGR2	17	7004641	7019019	150	27	38150	-0.44565	0.49974	1.6653e-16	-0.44565
			ENSG00000196712	NF1	17	29421945	29709134	829	27	38150	-1.438	0.83783	2.2204e-16	-1.438
			ENSG00000006075		17	34415602	34417515	9	3	38150	-0.72646	0.6793	2.2204e-16	-0.72646
			ENSG00000126351	THRA	17	38214543	38250120	128	37	38150	-0.36932	0.47031	1.6653e-16	-0.36932
			ENSG00000188554	NBR1	17	41322498	41363708	147	13	38150	-0.39569	0.49841	1.6653e-16	-0.39569
			ENSG00000167941	SOST	17	41831099	41836156	14	8	38150	-1.1484	0.80487	2.2204e-16	-1.1484
			ENSG00000108379	WNT3	17	44839872	44910520	217	48	38150	-0.72916	0.60476	2.2204e-16	-0.72916
			ENSG00000173868	PHOSPHO1	17	47300724	47308128	24	8	38150	-0.15514	0.43098	1.6653e-16	-0.15514
			ENSG00000167085	PHB	17	47481414	47492246	52	21	38150	0.48787	0.18726	1.6653e-16	0.48787
			ENSG00000108821	COL1A1	17	48260650	48278993	86	30	38150	0.09574	0.29918	1.8041e-16	0.09574
			ENSG00000141232	TOB1	17	48939584	48945339	13	7	38150	0.45815	0.2161	1.6653e-16	0.45815
			ENSG00000183691	NOG	17	54671060	54672951	4	2	38150	0.037326	0.4055	1.7347e-16	0.037326
			ENSG00000141367	CLTC	17	57697219	57773671	228	22	38150	1.2322	0.050654	2.2204e-16	1.2322
			ENSG00000011028	MRC2	17	60704762	60770958	202	40	38150	0.8939	0.08853	2.2204e-16	0.8939
			ENSG00000108588	CCDC47	17	61822610	61853711	112	15	38150	2.1528	0.0050788	0	2.1528
			ENSG00000108654	DDX5	17	62495734	62504317	31	9	38150	-1.3639	0.85631	2.2204e-16	-1.3639
			ENSG00000168646	AXIN2	17	63524681	63557765	124	32	38150	2.6322	0.0010588	0	2.6322
			ENSG00000125398	SOX9	17	70117161	70122561	17	6	38150	0.21929	0.29215	1.6653e-16	0.21929
			ENSG00000172809	RPL38	17	72199721	72206794	35	16	38150	0.16704	0.32831	1.6653e-16	0.16704
			ENSG00000183684	ALYREF	17	79845713	79849462	3	2	38150	-0.34517	0.60305	1.6653e-16	-0.34517
			ENSG00000169710	FASN	17	80036214	80056208	88	27	38150	2.7715	0.00066555	0	2.7715
			ENSG00000128791	TWSG1	18	9334765	9402418	340	28	38150	-0.14993	0.38156	1.6653e-16	-0.14993
			ENSG00000141655	TNFRSF11A	18	59992520	60058516	420	67	38150	1.2949	0.037849	2.2204e-16	1.2949
			ENSG00000171791	BCL2	18	60790579	60987361	789	121	38150	0.65542	0.12901	2.2204e-16	0.65542
			ENSG00000070404	FSTL3	19	676392	683385	34	11	38150	-0.43339	0.52289	1.6653e-16	-0.43339
			ENSG00000064932	SBNO2	19	1107636	1174282	386	47	38150	1.5147	0.02443	2.2204e-16	1.5147
			ENSG00000115268	RPS15	19	1438358	1440583	4	2	38150	1.6602	0.037926	2.2204e-16	1.6602
			ENSG00000102575	ACP5	19	11685475	11689823	18	8	38150	0.58712	0.18204	2.2204e-16	0.58712
			ENSG00000171223	JUNB	19	12902310	12904124	2	1	38150	-0.35633	0.60573	1.6653e-16	-0.35633
			ENSG00000072062	PRKACA	19	14202500	14228896	77	19	38150	-1.3876	0.84935	2.2204e-16	-1.3876
			ENSG00000167460	TPM4	19	16177831	16213813	117	19	38150	-1.37	0.82495	2.2204e-16	-1.37
			ENSG00000105664	COMP	19	18893583	18902123	27	14	38150	-0.052996	0.37865	1.7347e-16	-0.052996
			ENSG00000245848	CEBPA	19	33790840	33793470	5	1	38150	0.26326	0.33808	1.6653e-16	0.26326
			ENSG00000196218	RYR1	19	38924339	39078204	834	60	38150	-1.0043	0.70473	2.2204e-16	-1.0043
			ENSG00000105202	FBL	19	40325098	40337054	42	14	38150	-1.9176	0.93637	2.2204e-16	-1.9176
			ENSG00000105329	TGFB1	19	41807492	41859816	175	32	38150	-0.92938	0.68716	2.2204e-16	-0.92938
			ENSG00000104884	ERCC2	19	45853095	45874176	113	24	38150	0.53272	0.16373	2.2204e-16	0.53272
			ENSG00000130529	TRPM4	19	49660998	49715093	362	33	38150	-0.40451	0.48709	1.6653e-16	-0.40451
			ENSG00000105472	CLEC11A	19	51226586	51228974	7	4	38150	-1.2745	0.83607	2.2204e-16	-1.2745
			ENSG00000101405	OXT	20	3052266	3053163	3	2	38150	0.30218	0.30097	1.6653e-16	0.30218
			ENSG00000125861	GFRA4	20	3639939	3644046	27	10	38150	0.65801	0.15586	2.2204e-16	0.65801
			ENSG00000101265	RASSF2	20	4760669	4804291	339	50	38150	-2.1048	0.94654	0	-2.1048
			ENSG00000125845	BMP2	20	6748311	6760927	52	17	38150	1.8625	0.011817	2.2204e-16	1.8625
			ENSG00000101384	JAG1	20	10618332	10654694	188	48	38150	-0.21467	0.40195	1.6653e-16	-0.21467
			ENSG00000125844	RRBP1	20	17594323	17662940	322	64	38150	1.3172	0.038892	2.2204e-16	1.3172
			ENSG00000125968	ID1	20	30193086	30194318	15	9	38150	1.3212	0.053613	2.2204e-16	1.3212
			ENSG00000078804	TP53INP2	20	33292094	33301243	27	13	38150	4.1062	3.8079e-06	0	4.1062
			ENSG00000125965	GDF5	20	34021145	34042568	62	17	38150	5.7239	5e-10	0	5.7239
			ENSG00000174306	ZHX3	20	39807088	39946312	526	41	38150	0.26869	0.23521	1.6653e-16	0.26869
			ENSG00000100985	MMP9	20	44637547	44645200	41	14	38150	1.6129	0.022952	2.2204e-16	1.6129
			ENSG00000124216	SNAI1	20	48599536	48605423	35	4	38150	-1.162	0.81122	2.2204e-16	-1.162
			ENSG00000172216	CEBPB	20	48807376	48809212	4	2	38150	-0.86268	0.7412	2.2204e-16	-0.86268
			ENSG00000019186	CYP24A1	20	52769988	52790512	146	31	38150	-0.93411	0.68655	2.2204e-16	-0.93411
			ENSG00000101144	BMP7	20	55743804	55841685	591	52	38150	2.3101	0.002574	0	2.3101
			ENSG00000087460	GNAS	20	57414773	57486247	318	66	38150	-1.3378	0.80817	2.2204e-16	-1.3378
			ENSG00000142156	COL6A1	21	47401651	47424964	191	43	38150	-1.3169	0.8054	2.2204e-16	-1.3169
			ENSG00000100084	HIRA	22	19318221	19435224	420	36	38150	-0.10331	0.37138	1.8041e-16	-0.10331
			ENSG00000100030	MAPK1	22	22108789	22221970	460	37	38150	0.19904	0.25372	1.6653e-16	0.19904
			ENSG00000100068	LRP5L	22	25747385	25801344	324	44	38150	-1.6522	0.88461	2.2204e-16	-1.6522
			ENSG00000169184	MN1	22	28144265	28197486	190	65	38150	-1.8796	0.92088	2.2204e-16	-1.8796
			ENSG00000183762	KREMEN1	22	29469066	29564321	485	54	38150	0.1406	0.26655	1.6653e-16	0.1406
			ENSG00000183864	TOB2	22	41829496	41843027	45	10	38150	1.1792	0.063816	2.2204e-16	1.1792
			ENSG00000188064	WNT7B	22	46316242	46373009	463	82	38150	-1.7004	0.88976	2.2204e-16	-1.7004
			ENSG00000125363	AMELX	X	11311533	11318881	17	6	38150	1.8469	0.015541	2.2204e-16	1.8469
			ENSG00000046653	GPM6B	X	13789150	13956757	549	56	38150	0.26497	0.22376	1.6653e-16	0.26497
			ENSG00000086712	TXLNG	X	16804550	16862642	109	11	38150	1.27	0.04817	2.2204e-16	1.27
			ENSG00000102174	PHEX	X	22050559	22269427	603	73	38150	-1.4323	0.826	2.2204e-16	-1.4323
			ENSG00000183337	BCOR	X	39909068	40036582	122	27	38150	-1.3669	0.82881	2.2204e-16	-1.3669
			ENSG00000102145	GATA1	X	48644962	48652716	2	1	38150	2.4263	0.0051175	0	2.4263
			ENSG00000130055	GDPD2	X	69642881	69653240	13	4	38150	0.95622	0.11018	2.2204e-16	0.95622
			ENSG00000125931	CITED1	X	71521488	71527037	13	4	38150	0.0065089	0.39664	1.7607e-16	0.0065089
			ENSG00000101938	CHRDL1	X	109917084	110039286	99	17	38150	0.015348	0.33293	1.7521e-16	0.015348
			ENSG00000147257	GPC3	X	132669773	133119922	533	71	38150	0.91565	0.089314	2.2204e-16	0.91565
			ENSG00000147274	RBMX	X	135930163	135962923	76	22	38150	0.94967	0.090546	2.2204e-16	0.94967
			ENSG00000071553	ATP6AP1	X	153656978	153664862	12	4	38150	1.2247	0.071971	2.2204e-16	1.2247
	_SET15_	GO_bp:go_regulation_of_osteoblast_differentiation										2.311e-06
			ENSG00000157933	SKI	1	2160134	2241558	416	80	38150	2.1948	0.0037345	0	2.1948
			ENSG00000178585	CTNNBIP1	1	9908334	9970394	236	47	38150	-1.3201	0.82135	2.2204e-16	-1.3201
			ENSG00000162552	WNT4	1	22443798	22470462	152	34	38150	1.7531	0.014476	2.2204e-16	1.7531
			ENSG00000117318	ID3	1	23884409	23886285	14	7	38150	2.7206	0.0010999	0	2.7206
			ENSG00000142871	CYR61	1	86046444	86049645	10	6	38150	1.0626	0.084021	2.2204e-16	1.0626
			ENSG00000160712	IL6R	1	154377669	154441926	281	30	38150	-0.42235	0.48602	1.6653e-16	-0.42235
			ENSG00000162733	DDR2	1	162601163	162757190	688	57	38150	0.28522	0.23239	1.6653e-16	0.28522
			ENSG00000094975	SUCO	1	172501489	172580971	268	35	38150	1.3956	0.033551	2.2204e-16	1.3956
			ENSG00000120332	TNN	1	175036994	175117202	456	43	38150	-0.30966	0.42723	1.6653e-16	-0.30966
			ENSG00000176887	SOX11	2	5832799	5841516	30	12	38150	1.1783	0.061679	2.2204e-16	1.1783
			ENSG00000115738	ID2	2	8818975	8824583	18	7	38150	-0.46541	0.57227	1.6653e-16	-0.46541
			ENSG00000138085	ATRAID	2	27434895	27440046	25	9	38150	0.62524	0.17083	2.2204e-16	0.62524
			ENSG00000121989	ACVR2A	2	148602086	148688393	300	31	38150	1.8916	0.010193	2.2204e-16	1.8916
			ENSG00000115170	ACVR1	2	158592958	158732374	405	68	38150	0.62875	0.14295	2.2204e-16	0.62875
			ENSG00000204217	BMPR2	2	203241659	203432474	652	44	38150	0.48204	0.174	1.6653e-16	0.48204
			ENSG00000115461	IGFBP5	2	217536828	217560248	79	13	38150	1.1367	0.068216	2.2204e-16	1.1367
			ENSG00000163273	NPPC	2	232786530	232791113	12	5	38150	1.7833	0.01852	2.2204e-16	1.7833
			ENSG00000233608	TWIST2	2	239756673	239795893	110	28	38150	1.6731	0.017086	2.2204e-16	1.6731
			ENSG00000068024	HDAC4	2	239969864	240323348	2018	148	38150	1.2354	0.040235	2.2204e-16	1.2354
			ENSG00000114739	ACVR2B	3	38495342	38534633	171	26	38150	1.2237	0.048551	2.2204e-16	1.2237
			ENSG00000168036	CTNNB1	3	41236328	41301587	189	31	38150	-0.54575	0.53904	2.2204e-16	-0.54575
			ENSG00000144791	LIMD1	3	45596886	45727830	756	41	38150	-0.20926	0.39618	1.6653e-16	-0.20926
			ENSG00000012223	LTF	3	46477136	46526724	261	27	38150	-1.5717	0.8712	2.2204e-16	-1.5717
			ENSG00000090539	CHRD	3	184097861	184108524	38	15	38150	1.5186	0.029535	2.2204e-16	1.5186
			ENSG00000073282	TP63	3	189349205	189615068	1612	179	38150	-1.0876	0.72507	2.2204e-16	-1.0876
			ENSG00000188729	OSTN	3	190917030	190983404	371	48	38150	-0.23061	0.39949	1.6653e-16	-0.23061
			ENSG00000084093	REST	4	57774075	57802010	150	34	38150	-0.022364	0.33411	1.7694e-16	-0.022364
			ENSG00000109321	AREG	4	75310851	75320726	3	2	38150	0.3919	0.27724	1.6653e-16	0.3919
			ENSG00000205595		4	75480629	75490486	7	3	38150	-1.1558	0.81075	2.2204e-16	-1.1558
			ENSG00000138696	BMPR1B	4	95679119	96079599	2139	85	38150	1.8226	0.0087169	2.2204e-16	1.8226
			ENSG00000168743	NPNT	4	106815932	106925184	646	42	38150	1.4059	0.030664	2.2204e-16	1.4059
			ENSG00000151014	NOCT	4	139936943	139966906	110	34	38150	1.0827	0.065807	2.2204e-16	1.0827
			ENSG00000170365	SMAD1	4	146402346	146479231	253	33	38150	1.8106	0.012916	2.2204e-16	1.8106
			ENSG00000145423	SFRP2	4	154701744	154710272	38	15	38150	-0.79294	0.65809	2.2204e-16	-0.79294
			ENSG00000164107	HAND2	4	174446120	174451380	20	11	38150	0.69536	0.15001	2.2204e-16	0.69536
			ENSG00000164188	RANBP3L	5	36248536	36302216	278	35	38150	-1.5628	0.87156	2.2204e-16	-1.5628
			ENSG00000134352	IL6ST	5	55230923	55290821	218	41	38150	-0.53515	0.54761	2.2204e-16	-0.53515
			ENSG00000081189	MEF2C	5	88013975	88199922	628	50	38150	1.4383	0.027537	2.2204e-16	1.4383
			ENSG00000138829	FBN2	5	127593601	127994878	2094	67	38150	2.7795	0.00048062	0	2.7795
			ENSG00000113658	SMAD5	5	135468534	135524435	215	14	38150	2.7564	0.00078549	0	2.7564
			ENSG00000120149	MSX2	5	174151536	174157896	28	8	38150	0.54615	0.18932	2.2204e-16	0.54615
			ENSG00000196923	PDLIM7	5	176910395	176924607	33	13	38150	0.24448	0.26504	1.6653e-16	0.24448
			ENSG00000153162	BMP6	6	7727030	7881655	842	86	38150	2.4757	0.0014795	0	2.4757
			ENSG00000172201	ID4	6	19837617	19840915	23	10	38150	-1.3121	0.83086	2.2204e-16	-1.3121
			ENSG00000232810	TNF	6	31543344	31546113	12	7	38150	0.47316	0.22977	1.6653e-16	0.47316
			ENSG00000213719	CLIC1	6	31698358	31707540	40	25	38150	0.46593	0.20592	1.6653e-16	0.46593
			ENSG00000124813	RUNX2	6	45295894	45632086	1463	106	38150	3.6275	1.7501e-05	0	3.6275
			ENSG00000112029	FBXO5	6	153291664	153304714	61	12	38150	2.1602	0.0057467	0	2.1602
			ENSG00000177706	FAM20C	7	192969	300711	432	50	38150	-0.69869	0.58537	2.2204e-16	-0.69869
			ENSG00000122691	TWIST1	7	19060614	19157295	492	37	38150	0.72878	0.12916	2.2204e-16	0.72878
			ENSG00000136244	IL6	7	22765503	22771621	32	10	38150	0.76004	0.12965	2.2204e-16	0.76004
			ENSG00000105996	HOXA2	7	27139721	27142430	8	4	38150	1.2108	0.071787	2.2204e-16	1.2108
			ENSG00000106571	GLI3	7	42000548	42277469	1441	130	38150	1.9486	0.0071212	2.2204e-16	1.9486
			ENSG00000019991	HGF	7	81328322	81399754	256	29	38150	0.091317	0.30437	1.8041e-16	0.091317
			ENSG00000105810	CDK6	7	92234235	92465908	552	80	38150	5.6289	5.9476e-10	0	5.6289
			ENSG00000104332	SFRP1	8	41119481	41167016	214	38	38150	0.23574	0.23979	1.6653e-16	0.23574
			ENSG00000221869	CEBPD	8	48649471	48651648	5	3	38150	1.2254	0.084926	2.2204e-16	1.2254
			ENSG00000019549	SNAI2	8	49830249	49834299	5	3	38150	-0.61863	0.68009	2.2204e-16	-0.61863
			ENSG00000180694	TMEM64	8	91634223	91803860	582	26	38150	0.35516	0.20739	1.6653e-16	0.35516
			ENSG00000164932	CTHRC1	8	104383743	104395225	55	12	38150	-2.1282	0.95949	0	-2.1282
			ENSG00000169398	PTK2	8	141667999	142012315	1162	43	38150	0.38217	0.1869	1.6653e-16	0.38217
			ENSG00000198963	RORB	9	77112281	77308093	765	66	38150	-0.81532	0.62516	2.2204e-16	-0.81532
			ENSG00000187764	SEMA4D	9	91975702	92113045	869	85	38150	0.29948	0.21674	1.6653e-16	0.29948
			ENSG00000185920	PTCH1	9	98205262	98279339	330	41	38150	5.5984	8.1419e-10	0	5.5984
			ENSG00000136929	HEMGN	9	100689073	100707138	53	11	38150	0.56332	0.17141	2.2204e-16	0.56332
			ENSG00000148400	NOTCH1	9	139388896	139440314	263	47	38150	0.54895	0.15311	2.2204e-16	0.54895
			ENSG00000165623	UCMA	10	13263767	13276334	98	24	38150	1.7652	0.013829	2.2204e-16	1.7652
			ENSG00000128802		10	48413092	48416853	11	6	38150	0.94089	0.11308	2.2204e-16	0.94089
			ENSG00000107623		10	48425815	48438976	54	15	38150	-0.11419	0.39558	1.8041e-16	-0.11419
			ENSG00000107779	BMPR1A	10	88516407	88692595	836	47	38150	0.62994	0.13595	2.2204e-16	0.62994
			ENSG00000107882	SUFU	10	104263744	104393292	469	28	38150	0.77565	0.10841	2.2204e-16	0.77565
			ENSG00000066468	FGFR2	10	123237848	123357972	541	83	38150	-0.20843	0.39686	1.6653e-16	-0.20843
			ENSG00000185885	IFITM1	11	313506	315272	3	1	38150	-0.81351	0.73869	2.2204e-16	-0.81351
			ENSG00000166333	ILK	11	6624961	6632102	44	8	38150	-0.4274	0.52784	1.6653e-16	-0.4274
			ENSG00000165973	NELL1	11	20691117	21597227	4995	330	38150	-0.69396	0.54131	2.2204e-16	-0.69396
			ENSG00000173153	ESRRA	11	64073044	64084215	29	14	38150	-1.3388	0.84198	2.2204e-16	-1.3388
			ENSG00000133895	MEN1	11	64570982	64578766	22	8	38150	1.0149	0.093407	2.2204e-16	1.0149
			ENSG00000162337	LRP5	11	68080077	68216743	630	62	38150	4.2478	1.185e-06	0	4.2478
			ENSG00000118972	FGF23	12	4477393	4488894	50	10	38150	-1.4957	0.87452	2.2204e-16	-1.4957
			ENSG00000061273	HDAC7	12	48176505	48226915	244	52	38150	-0.25001	0.41358	1.6653e-16	-0.25001
			ENSG00000169884	WNT10B	12	49359123	49365546	19	10	38150	1.3539	0.043128	2.2204e-16	1.3539
			ENSG00000111087	GLI1	12	57853918	57866045	44	10	38150	0.62265	0.16097	2.2204e-16	0.62265
			ENSG00000017427	IGF1	12	102789645	102874423	277	42	38150	2.2232	0.0039533	0	2.2232
			ENSG00000183160	TMEM119	12	108983622	108992096	43	17	38150	1.4126	0.036218	2.2204e-16	1.4126
			ENSG00000184304	PRKD1	14	30045687	30661104	2861	187	38150	-0.67772	0.56433	2.2204e-16	-0.67772
			ENSG00000125378	BMP4	14	54416454	54425479	36	11	38150	3.6152	3.1527e-05	0	3.6152
			ENSG00000198732	SMOC1	14	70320848	70499083	1035	93	38150	0.98935	0.068739	2.2204e-16	0.98935
			ENSG00000166923	GREM1	15	33010175	33026870	106	20	38150	-0.69707	0.61095	2.2204e-16	-0.69707
			ENSG00000137834	SMAD6	15	66994566	67074338	334	47	38150	-0.28822	0.42484	1.6653e-16	-0.28822
			ENSG00000166949	SMAD3	15	67356101	67487533	595	89	38150	3.1472	0.00013232	0	3.1472
			ENSG00000188554	NBR1	17	41322498	41363708	147	13	38150	-0.39569	0.49841	1.6653e-16	-0.39569
			ENSG00000141232	TOB1	17	48939584	48945339	13	7	38150	0.45815	0.2161	1.6653e-16	0.45815
			ENSG00000183691	NOG	17	54671060	54672951	4	2	38150	0.037326	0.4055	1.7347e-16	0.037326
			ENSG00000108654	DDX5	17	62495734	62504317	31	9	38150	-1.3639	0.85631	2.2204e-16	-1.3639
			ENSG00000168646	AXIN2	17	63524681	63557765	124	32	38150	2.6322	0.0010588	0	2.6322
			ENSG00000128791	TWSG1	18	9334765	9402418	340	28	38150	-0.14993	0.38156	1.6653e-16	-0.14993
			ENSG00000072062	PRKACA	19	14202500	14228896	77	19	38150	-1.3876	0.84935	2.2204e-16	-1.3876
			ENSG00000245848	CEBPA	19	33790840	33793470	5	1	38150	0.26326	0.33808	1.6653e-16	0.26326
			ENSG00000130529	TRPM4	19	49660998	49715093	362	33	38150	-0.40451	0.48709	1.6653e-16	-0.40451
			ENSG00000101265	RASSF2	20	4760669	4804291	339	50	38150	-2.1048	0.94654	0	-2.1048
			ENSG00000125845	BMP2	20	6748311	6760927	52	17	38150	1.8625	0.011817	2.2204e-16	1.8625
			ENSG00000101384	JAG1	20	10618332	10654694	188	48	38150	-0.21467	0.40195	1.6653e-16	-0.21467
			ENSG00000125968	ID1	20	30193086	30194318	15	9	38150	1.3212	0.053613	2.2204e-16	1.3212
			ENSG00000174306	ZHX3	20	39807088	39946312	526	41	38150	0.26869	0.23521	1.6653e-16	0.26869
			ENSG00000172216	CEBPB	20	48807376	48809212	4	2	38150	-0.86268	0.7412	2.2204e-16	-0.86268
			ENSG00000101144	BMP7	20	55743804	55841685	591	52	38150	2.3101	0.002574	0	2.3101
			ENSG00000087460	GNAS	20	57414773	57486247	318	66	38150	-1.3378	0.80817	2.2204e-16	-1.3378
			ENSG00000188064	WNT7B	22	46316242	46373009	463	82	38150	-1.7004	0.88976	2.2204e-16	-1.7004
			ENSG00000130055	GDPD2	X	69642881	69653240	13	4	38150	0.95622	0.11018	2.2204e-16	0.95622
			ENSG00000125931	CITED1	X	71521488	71527037	13	4	38150	0.0065089	0.39664	1.7607e-16	0.0065089
			ENSG00000071553	ATP6AP1	X	153656978	153664862	12	4	38150	1.2247	0.071971	2.2204e-16	1.2247
	_SET16_	GO_bp:go_connective_tissue_development										4.9642e-08
			ENSG00000179403	VWA1	1	1370241	1378262	26	6	38150	0.15622	0.32447	1.6653e-16	0.15622
			ENSG00000197921	HES5	1	2460184	2461684	6	4	38150	-0.32091	0.54703	1.6653e-16	-0.32091
			ENSG00000009709	PAX7	1	18957500	19075360	576	100	38150	1.3649	0.032709	2.2204e-16	1.3649
			ENSG00000020633	RUNX3	1	25226002	25291612	248	61	38150	3.08	0.00019148	0	3.08
			ENSG00000162510	MATN1	1	31184124	31196434	48	6	38150	-1.005	0.74145	2.2204e-16	-1.005
			ENSG00000183682	BMP8A	1	39957318	39991607	171	39	38150	-0.82765	0.6534	2.2204e-16	-0.82765
			ENSG00000116985	BMP8B	1	40222854	40254533	176	28	38150	0.24513	0.24528	1.6653e-16	0.24513
			ENSG00000084073	ZMPSTE24	1	40723779	40759856	95	27	38150	1.0618	0.06976	2.2204e-16	1.0618
			ENSG00000142871	CYR61	1	86046444	86049645	10	6	38150	1.0626	0.084021	2.2204e-16	1.0626
			ENSG00000060718	COL11A1	1	103342023	103574052	1457	45	38150	0.31879	0.20931	1.6653e-16	0.31879
			ENSG00000184371	CSF1	1	110452864	110473614	74	25	38150	-0.58727	0.57152	2.2204e-16	-0.58727
			ENSG00000134245	WNT2B	1	113009163	113072787	286	49	38150	1.379	0.032813	2.2204e-16	1.379
			ENSG00000143369	ECM1	1	150480538	150486265	24	10	38150	-0.47346	0.54131	1.6653e-16	-0.47346
			ENSG00000143387	CTSK	1	150768684	150780799	24	11	38150	0.4329	0.21198	1.6653e-16	0.4329
			ENSG00000143365	RORC	1	151778547	151804348	95	26	38150	0.71846	0.12283	2.2204e-16	0.71846
			ENSG00000160712	IL6R	1	154377669	154441926	281	30	38150	-0.42235	0.48602	1.6653e-16	-0.42235
			ENSG00000169231	THBS3	1	155165379	155178842	34	14	38150	-0.021247	0.35605	1.7694e-16	-0.021247
			ENSG00000116604	MEF2D	1	156433519	156470620	134	29	38150	-0.61267	0.57633	2.2204e-16	-0.61267
			ENSG00000116132	PRRX1	1	170631869	170708560	241	48	38150	-0.84785	0.65052	2.2204e-16	-0.84785
			ENSG00000133048	CHI3L1	1	203148059	203155877	44	12	38150	0.057424	0.33163	1.7347e-16	0.057424
			ENSG00000174059	CD34	1	208057594	208084747	137	30	38150	-1.7346	0.90192	2.2204e-16	-1.7346
			ENSG00000143816	WNT9A	1	228106357	228135599	149	24	38150	-0.88819	0.67174	2.2204e-16	-0.88819
			ENSG00000115738	ID2	2	8818975	8824583	18	7	38150	-0.46541	0.57227	1.6653e-16	-0.46541
			ENSG00000143867	OSR1	2	19551246	19558414	32	18	38150	0.84907	0.11704	2.2204e-16	0.84907
			ENSG00000132031	MATN3	2	20191872	20212455	71	20	38150	0.63106	0.14817	2.2204e-16	0.63106
			ENSG00000143869	GDF7	2	20866424	20873418	31	6	38150	-0.01123	0.37209	1.7521e-16	-0.01123
			ENSG00000205221	VIT	2	36923833	37041935	739	104	38150	-1.0349	0.70803	2.2204e-16	-1.0349
			ENSG00000162878	PKDCC	2	42275160	42285668	49	9	38150	2.2919	0.0040253	0	2.2919
			ENSG00000170577	SIX2	2	45232300	45236569	20	11	38150	-0.27722	0.46989	1.6653e-16	-0.27722
			ENSG00000115380	EFEMP1	2	56093102	56151274	293	36	38150	3.1322	0.00017617	0	3.1322
			ENSG00000163217	BMP10	2	69092613	69098649	22	8	38150	-0.20752	0.44648	1.6653e-16	-0.20752
			ENSG00000172071	EIF2AK3	2	88856259	88927094	152	35	38150	3.2443	0.00011442	0	3.2443
			ENSG00000074047	GLI2	2	121493199	121750229	1175	130	38150	1.6075	0.018473	2.2204e-16	1.6075
			ENSG00000115844	DLX2	2	172964167	172967628	10	7	38150	-0.5574	0.5953	2.2204e-16	-0.5574
			ENSG00000115966	ATF2	2	175936978	176033110	428	31	38150	-0.30746	0.45841	1.6653e-16	-0.30746
			ENSG00000144320	LNPK	2	176788620	176867567	335	43	38150	-0.87787	0.66525	2.2204e-16	-0.87787
			ENSG00000128652	HOXD3	2	177001340	177037830	124	25	38150	-1.1052	0.7478	2.2204e-16	-1.1052
			ENSG00000162998	FRZB	2	183698002	183731890	163	28	38150	0.26284	0.24088	1.6653e-16	0.26284
			ENSG00000119042	SATB2	2	200134223	200335989	467	45	38150	1.0026	0.073412	2.2204e-16	1.0026
			ENSG00000003402	CFLAR	2	201980827	202041410	231	32	38150	0.48558	0.17598	1.6653e-16	0.48558
			ENSG00000204217	BMPR2	2	203241659	203432474	652	44	38150	0.48204	0.174	1.6653e-16	0.48204
			ENSG00000118263	KLF7	2	207938861	208031991	456	71	38150	0.62092	0.13479	2.2204e-16	0.62092
			ENSG00000163501	IHH	2	219919142	219925189	19	5	38150	1.5238	0.033152	2.2204e-16	1.5238
			ENSG00000163273	NPPC	2	232786530	232791113	12	5	38150	1.7833	0.01852	2.2204e-16	1.7833
			ENSG00000182600	SNORC	2	233721980	233743418	93	23	38150	0.59053	0.15469	2.2204e-16	0.59053
			ENSG00000163359	COL6A3	2	238232646	238323018	450	63	38150	1.8987	0.0089888	2.2204e-16	1.8987
			ENSG00000157017	GHRL	3	10327359	10334631	37	16	38150	1.1981	0.054887	2.2204e-16	1.1981
			ENSG00000154764	WNT7A	3	13857755	13921618	384	59	38150	0.58603	0.14368	2.2204e-16	0.58603
			ENSG00000077092	RARB	3	25215823	25639423	2910	152	38150	-0.37931	0.43369	1.6653e-16	-0.37931
			ENSG00000163513	TGFBR2	3	30647994	30735634	490	79	38150	0.63424	0.13044	2.2204e-16	0.63424
			ENSG00000168036	CTNNB1	3	41236328	41301587	189	31	38150	-0.54575	0.53904	2.2204e-16	-0.54575
			ENSG00000160801	PTH1R	3	46919236	46945287	90	24	38150	1.5253	0.026607	2.2204e-16	1.5253
			ENSG00000114270	COL7A1	3	48601506	48632700	71	31	38150	1.713	0.018927	2.2204e-16	1.713
			ENSG00000186792	HYAL3	3	50330262	50336899	20	10	38150	-1.3292	0.84906	2.2204e-16	-1.3292
			ENSG00000114378	HYAL1	3	50337320	50349812	45	13	38150	-1.4044	0.85782	2.2204e-16	-1.4044
			ENSG00000068001	HYAL2	3	50355221	50360337	9	5	38150	-0.79598	0.69802	2.2204e-16	-0.79598
			ENSG00000164087	POC1A	3	52109269	52188706	195	41	38150	-0.89683	0.68792	2.2204e-16	-0.89683
			ENSG00000272573	MUSTN1	3	52867130	52869235	16	7	38150	1.3356	0.04747	2.2204e-16	1.3356
			ENSG00000114251	WNT5A	3	55499743	55523973	91	26	38150	0.11364	0.29018	1.8041e-16	0.11364
			ENSG00000036828	CASR	3	121902530	122005342	566	38	38150	1.0718	0.061378	2.2204e-16	1.0718
			ENSG00000168779	SHOX2	3	157814948	157824292	42	6	38150	3.1894	0.00022695	0	3.1894
			ENSG00000068885	IFT80	3	159974774	160117668	446	50	38150	-1.6732	0.88861	2.2204e-16	-1.6732
			ENSG00000177565	TBL1XR1	3	176737143	176915261	806	53	38150	0.14535	0.26231	1.6653e-16	0.14535
			ENSG00000121879	PIK3CA	3	178865902	178957881	413	36	38150	0.66109	0.13716	2.2204e-16	0.66109
			ENSG00000068078	FGFR3	4	1795034	1810599	90	25	38150	1.7773	0.015159	2.2204e-16	1.7773
			ENSG00000163132	MSX1	4	4861393	4865663	27	7	38150	-0.745	0.65451	2.2204e-16	-0.745
			ENSG00000170891	CYTL1	4	5016313	5021199	30	5	38150	-0.76817	0.68527	2.2204e-16	-0.76817
			ENSG00000072840	EVC	4	5712924	5830772	904	91	38150	-2.0887	0.94274	0	-2.0887
			ENSG00000109705	NKX3-2	4	13542454	13546674	15	9	38150	0.76987	0.14429	2.2204e-16	0.76987
			ENSG00000169762	TAPT1	4	16162128	16229033	389	39	38150	-0.69636	0.59465	2.2204e-16	-0.69636
			ENSG00000109819	PPARGC1A	4	23756664	23905712	782	102	38150	0.76348	0.10571	2.2204e-16	0.76348
			ENSG00000152785	BMP3	4	81952119	81978685	118	25	38150	0.8744	0.10358	2.2204e-16	0.8744
			ENSG00000152591	DSPP	4	88529681	88538062	56	16	38150	-0.53419	0.54941	2.2204e-16	-0.53419
			ENSG00000138696	BMPR1B	4	95679119	96079599	2139	85	38150	1.8226	0.0087169	2.2204e-16	1.8226
			ENSG00000138685	FGF2	4	123747863	123819391	447	56	38150	1.3483	0.036361	2.2204e-16	1.3483
			ENSG00000170365	SMAD1	4	146402346	146479231	253	33	38150	1.8106	0.012916	2.2204e-16	1.8106
			ENSG00000151615	POU4F2	4	147560045	147563626	15	7	38150	0.72239	0.15514	2.2204e-16	0.72239
			ENSG00000145423	SFRP2	4	154701744	154710272	38	15	38150	-0.79294	0.65809	2.2204e-16	-0.79294
			ENSG00000164107	HAND2	4	174446120	174451380	20	11	38150	0.69536	0.15001	2.2204e-16	0.69536
			ENSG00000151388	ADAMTS12	5	33523640	33892297	1675	104	38150	-2.2865	0.95928	0	-2.2865
			ENSG00000083720	OXCT1	5	41730167	41870621	443	46	38150	1.0415	0.068628	2.2204e-16	1.0415
			ENSG00000251493	FOXD1	5	72740654	72744352	11	5	38150	-1.1337	0.8086	2.2204e-16	-1.1337
			ENSG00000081189	MEF2C	5	88013975	88199922	628	50	38150	1.4383	0.027537	2.2204e-16	1.4383
			ENSG00000113369	ARRDC3	5	90664541	90679176	39	20	38150	-1.3661	0.8411	2.2204e-16	-1.3661
			ENSG00000113083	LOX	5	121398890	121413980	37	9	38150	-0.95457	0.73428	2.2204e-16	-0.95457
			ENSG00000069011	PITX1	5	134363425	134370503	35	6	38150	2.3265	0.0040427	0	2.3265
			ENSG00000120708	TGFBI	5	135364584	135399507	137	21	38150	1.1427	0.057743	2.2204e-16	1.1427
			ENSG00000113658	SMAD5	5	135468534	135524435	215	14	38150	2.7564	0.00078549	0	2.7564
			ENSG00000120738	EGR1	5	137801179	137805004	8	5	38150	0.38313	0.25557	1.6653e-16	0.38313
			ENSG00000113721	PDGFRB	5	149493400	149535435	197	44	38150	-0.05981	0.34686	1.7347e-16	-0.05981
			ENSG00000197043	ANXA6	5	150480273	150537443	348	66	38150	-0.36781	0.45369	1.6653e-16	-0.36781
			ENSG00000113196	HAND1	5	153854532	153857824	14	9	38150	-0.31677	0.49582	1.6653e-16	-0.31677
			ENSG00000156427	FGF18	5	170846660	170884627	138	32	38150	4.6998	1.3424e-07	0	4.6998
			ENSG00000174705	SH3PXD2B	5	171752185	171881527	805	47	38150	-0.76331	0.60824	2.2204e-16	-0.76331
			ENSG00000120149	MSX2	5	174151536	174157896	28	8	38150	0.54615	0.18932	2.2204e-16	0.54615
			ENSG00000153162	BMP6	6	7727030	7881655	842	86	38150	2.4757	0.0014795	0	2.4757
			ENSG00000078401	EDN1	6	12290596	12297427	32	11	38150	-0.94202	0.71382	2.2204e-16	-0.94202
			ENSG00000172201	ID4	6	19837617	19840915	23	10	38150	-1.3121	0.83086	2.2204e-16	-1.3121
			ENSG00000112293	GPLD1	6	24424793	24495433	774	44	38150	0.54925	0.15165	2.2204e-16	0.54925
			ENSG00000204248	COL11A2	6	33130458	33160276	154	31	38150	1.1801	0.051992	2.2204e-16	1.1801
			ENSG00000112033	PPARD	6	35310335	35395968	475	46	38150	6.7602	4.0851e-13	0	6.7602
			ENSG00000112062	MAPK14	6	35995488	36079013	329	29	38150	2.6684	0.0010165	0	2.6684
			ENSG00000112658	SRF	6	43139037	43149243	26	10	38150	0.88436	0.12072	2.2204e-16	0.88436
			ENSG00000124813	RUNX2	6	45295894	45632086	1463	106	38150	3.6275	1.7501e-05	0	3.6275
			ENSG00000112116	IL17F	6	52101479	52109335	38	13	38150	-0.67771	0.61752	2.2204e-16	-0.67771
			ENSG00000112175	BMP5	6	55618443	55740362	466	78	38150	0.35882	0.20309	1.6653e-16	0.35882
			ENSG00000124749	COL21A1	6	55921388	56258892	2044	76	38150	-0.58446	0.51142	2.2204e-16	-0.58446
			ENSG00000111799	COL12A1	6	75794042	75915767	352	63	38150	1.0663	0.068352	2.2204e-16	1.0663
			ENSG00000118523	CTGF	6	132269316	132272513	9	5	38150	-0.27382	0.5366	1.6653e-16	-0.27382
			ENSG00000164853	UNCX	7	1272543	1276954	10	4	38150	1.7529	0.022164	2.2204e-16	1.7529
			ENSG00000006747	SCIN	7	12610203	12693228	468	64	38150	2.9274	0.00032651	0	2.9274
			ENSG00000105855	ITGB8	7	20370325	20455377	480	33	38150	3.5943	2.4249e-05	0	3.5943
			ENSG00000105997	HOXA3	7	27145803	27192200	180	31	38150	-0.040117	0.35539	1.7347e-16	-0.040117
			ENSG00000106004	HOXA5	7	27180671	27183287	10	4	38150	-0.16467	0.45844	1.6653e-16	-0.16467
			ENSG00000005073	HOXA11	7	27221129	27224842	13	8	38150	1.821	0.016567	2.2204e-16	1.821
			ENSG00000106571	GLI3	7	42000548	42277469	1441	130	38150	1.9486	0.0071212	2.2204e-16	1.9486
			ENSG00000127948	POR	7	75528518	75616173	414	65	38150	0.50207	0.16833	2.2204e-16	0.50207
			ENSG00000174697	LEP	7	127881337	127897681	84	28	38150	-0.25666	0.43619	1.6653e-16	-0.25666
			ENSG00000182158	CREB3L2	7	137559725	137686813	541	74	38150	-0.033903	0.32767	1.7347e-16	-0.033903
			ENSG00000157212	PAXIP1	7	154735397	154794794	209	26	38150	0.68624	0.12845	2.2204e-16	0.68624
			ENSG00000147408	CSGALNACT1	8	19261672	19615540	2334	135	38150	-0.89082	0.63678	2.2204e-16	-0.89082
			ENSG00000168487	BMP1	8	22022249	22069839	230	45	38150	-0.028	0.33821	1.7694e-16	-0.028
			ENSG00000134013	LOXL2	8	23154702	23282841	1061	61	38150	0.35634	0.19277	1.6653e-16	0.35634
			ENSG00000159167	STC1	8	23699428	23712320	52	15	38150	1.3716	0.039227	2.2204e-16	1.3716
			ENSG00000221818	EBF2	8	25699246	25902913	1124	124	38150	0.83494	0.091621	2.2204e-16	0.83494
			ENSG00000168077	SCARA3	8	27491385	27534293	218	21	38150	1.9985	0.0075054	2.2204e-16	1.9985
			ENSG00000077782	FGFR1	8	38268656	38326352	182	50	38150	3.2989	8.657e-05	0	3.2989
			ENSG00000019549	SNAI2	8	49830249	49834299	5	3	38150	-0.61863	0.68009	2.2204e-16	-0.61863
			ENSG00000104331	IMPAD1	8	57870492	57906403	152	25	38150	0.00042566	0.34633	1.7591e-16	0.00042566
			ENSG00000137573	SULF1	8	70378859	70573150	843	116	38150	-0.63954	0.55806	2.2204e-16	-0.63954
			ENSG00000156466	GDF6	8	97154562	97173020	70	25	38150	2.2329	0.0040356	0	2.2329
			ENSG00000132561	MATN2	8	98881068	99048944	754	65	38150	-0.46099	0.48654	1.6653e-16	-0.46099
			ENSG00000164920	OSR2	8	99956631	99964332	17	10	38150	1.1558	0.075922	2.2204e-16	1.1558
			ENSG00000147655	RSPO2	8	108911544	109095913	870	67	38150	0.037218	0.29903	1.7347e-16	0.037218
			ENSG00000104447	TRPS1	8	116420724	116821899	1315	66	38150	1.2274	0.041424	2.2204e-16	1.2274
			ENSG00000136999	NOV	8	120428546	120436593	54	5	38150	2.6035	0.001871	0	2.6035
			ENSG00000187955	COL14A1	8	121072019	121384275	1444	99	38150	1.5482	0.0189	2.2204e-16	1.5482
			ENSG00000147862	NFIB	9	14081842	14398982	1394	179	38150	-0.15763	0.38218	1.6653e-16	-0.15763
			ENSG00000147869	CER1	9	14719722	14722715	25	10	38150	0.35613	0.2471	1.6653e-16	0.35613
			ENSG00000169071	ROR2	9	94325373	94712444	2372	123	38150	0.55272	0.138	2.2204e-16	0.55272
			ENSG00000106799	TGFBR1	9	101866320	101916474	167	28	38150	1.8257	0.01266	2.2204e-16	1.8257
			ENSG00000196739	COL27A1	9	116917840	117074791	943	143	38150	0.16539	0.25816	1.6653e-16	0.16539
			ENSG00000148339	SLC25A25	9	130830480	130871524	200	9	38150	-1.4599	0.87043	2.2204e-16	-1.4599
			ENSG00000130635	COL5A1	9	137533620	137736686	1486	122	38150	-0.44044	0.4722	1.6653e-16	-0.44044
			ENSG00000148400	NOTCH1	9	139388896	139440314	263	47	38150	0.54895	0.15311	2.2204e-16	0.54895
			ENSG00000148516	ZEB1	10	31607424	31818742	551	32	38150	0.65896	0.14574	2.2204e-16	0.65896
			ENSG00000128802		10	48413092	48416853	11	6	38150	0.94089	0.11308	2.2204e-16	0.94089
			ENSG00000165471	MBL2	10	54525140	54531460	44	13	38150	0.40728	0.21168	1.6653e-16	0.40728
			ENSG00000150347	ARID5B	10	63661059	63856703	928	115	38150	3.123	0.00015909	0	3.123
			ENSG00000096717	SIRT1	10	69644427	69678147	166	27	38150	0.68329	0.13369	2.2204e-16	0.68329
			ENSG00000107779	BMPR1A	10	88516407	88692595	836	47	38150	0.62994	0.13595	2.2204e-16	0.62994
			ENSG00000107796	ACTA2	10	90694831	90751147	262	53	38150	-0.33038	0.44687	1.6653e-16	-0.33038
			ENSG00000107829	FBXW4	10	103370423	103455052	279	34	38150	-1.1622	0.76934	2.2204e-16	-1.1622
			ENSG00000165816	VWA2	10	115999018	116051272	202	38	38150	-0.72602	0.60939	2.2204e-16	-0.72602
			ENSG00000152266	PTH	11	13513602	13517728	12	3	38150	-2.1072	0.96545	0	-2.1072
			ENSG00000110693	SOX6	11	15987995	16761138	2715	109	38150	0.703	0.10236	2.2204e-16	0.703
			ENSG00000184937	WT1	11	32409321	32457176	272	23	38150	-0.01995	0.34452	1.7694e-16	-0.01995
			ENSG00000026508	CD44	11	35160417	35253949	520	73	38150	0.65571	0.12926	2.2204e-16	0.65571
			ENSG00000165915	SLC39A13	11	47428683	47438047	38	12	38150	0.55886	0.17392	2.2204e-16	0.55886
			ENSG00000176485	PLA2G16	11	63340667	63384355	141	40	38150	0.40358	0.19347	1.6653e-16	0.40358
			ENSG00000173153	ESRRA	11	64073044	64084215	29	14	38150	-1.3388	0.84198	2.2204e-16	-1.3388
			ENSG00000173039	RELA	11	65421067	65430565	29	14	38150	0.9303	0.095188	2.2204e-16	0.9303
			ENSG00000162337	LRP5	11	68080077	68216743	630	62	38150	4.2478	1.185e-06	0	4.2478
			ENSG00000075388	FGF4	11	69587797	69590171	15	7	38150	-1.4137	0.86159	2.2204e-16	-1.4137
			ENSG00000054938	CHRDL2	11	74407474	74442430	147	43	38150	1.6401	0.017962	2.2204e-16	1.6401
			ENSG00000149257	SERPINH1	11	75273101	75283828	51	9	38150	3.3151	0.00011256	0	3.3151
[truncated: 1,681 more rows]

## Sheet: Table S5
	Supplementary table 5 MAGMA gene set analysis for FN-BMD GWAS
	SET	VARIABLE	GENE	Gene symbol	CHR	START	STOP	NSNPS	NPARAM	N	ZSTAT	P	ZFITTED_BASE	ZRESID_BASE
	_SET1_	Curated_gene_sets:reactome_runx1_regulates_transcription_of_genes_involved_in_wnt_signaling										4.25718e-07
			ENSG00000146374	RSPO3	6	127439749	127518910	184	20	29188	1.5527	0.042961	0	1.5527
			ENSG00000091831	ESR1	6	151977826	152450754	1760	104	29188	3.9745	2.3072e-05	0	3.9745
			ENSG00000103126	AXIN1	16	337440	402673	331	29	29188	3.8523	3.1039e-05	0	3.8523
			ENSG00000067955	CBFB	16	67063019	67134961	120	17	29188	0.51177	0.28583	0	0.51177
			ENSG00000159216	RUNX1	21	36160098	37376965	4475	239	29188	2.2285	0.01119	0	2.2285
	Details for significant gene sets from the MAGMA gene-set analysis of the femur neck BMD (FN-BMD) GWAS (PMID: 26367794): VARIABLE: name of the gene set, NSNPS: the number of SNPs annotated to that gene, NPARAM: the number of relevant parameters used in the model, N: the sample size used when analysing that gene, ZSTAT: the Z-value for the gene, based on its (permutation) p-value, P: the gene set …

## Sheet: Table S6
	Supplementary table 6 Gene-set enrichment analysis in FUMA, starting from 71 independent GWAS signals
	Category	GeneSet	N_genes	N_overlap	p	adjP	genes	link
	GWAScatalog	Height	782	36	6.78771e-32	1.23197e-28	KDM2A:PPP1CA:CARNS1:ERC1:CCND2:CCDC91:CRADD:DLEU1:IGF1R:ATAD5:TEFM:ADAP2:PIP4K2B:TBX2:C17orf82:TBX4:CABLES1:AP3D1:DOT1L:GDF5OS:GDF5:LCORL:HHIP:NPM1:FGF18:ZNF346:FGFR4:C6orf106:ANKS1A:TULP4:AMZ1:CDK6:EZH2:PLAG1:CHCHD7:PTCH1
	GWAScatalog	Body fat distribution (trunk fat ratio)	236	18	2.22354e-19	2.01786e-16	KDM2A:ADRBK1:PPP1CA:TBC1D10C:CCDC91:CABLES1:GDF5:LCORL:HHIP:FGFR4:HIST1H2BG:HIST1H2AE:HIST1H3E:C6orf106:SNRPC:UHRF1BP1:AMZ1:CDK6
	GWAScatalog	Body fat distribution (leg fat ratio)	223	17	2.53171e-18	1.53169e-15	KDM2A:ADRBK1:PPP1CA:TBC1D10C:CCDC91:CABLES1:GDF5:LCORL:HHIP:HIST1H2BG:HIST1H2AE:HIST1H3E:C6orf106:SNRPC:UHRF1BP1:AMZ1:CDK6
	GWAScatalog	Hip circumference adjusted for BMI	190	16	5.65777e-18	2.56721e-15	FAF1:CCDC91:CRADD:DLEU1:NDRG2:ATAD5:CABLES1:DOT1L:GDF5:LCORL:HHIP:C6orf106:UHRF1BP1:CDK6:PLAG1:PTCH1
	GWAScatalog	Waist circumference adjusted for BMI (joint analysis main effects and smoking interaction)	80	11	4.99243e-15	1.81225e-12	CCDC91:ADAP2:C17orf82:CABLES1:LCORL:HHIP:FGFR4:ANKS1A:CDK6:EZH2:PTCH1
	GWAScatalog	Waist circumference adjusted for BMI (adjusted for smoking behaviour)	82	11	6.63487e-15	2.00705e-12	CCDC91:ADAP2:C17orf82:CABLES1:LCORL:HHIP:FGFR4:ANKS1A:CDK6:EZH2:PTCH1
	GWAScatalog	Waist circumference adjusted for BMI in non-smokers	70	10	6.27612e-14	1.62731e-11	CCDC91:ADAP2:C17orf82:CABLES1:LCORL:HHIP:FGFR4:CDK6:EZH2:PTCH1
	GWAScatalog	Heel bone mineral density	746	21	8.91913e-14	2.02353e-11	LRP5:CCDC91:CRADD:DLEU1:MARK3:PSMB3:C17orf82:TBX4:CABLES1:DOT1L:EYA2:ERC2:LCORL:HHIP:TULP4:AMZ1:CDK6:CPED1:PLAG1:PTCH1:ASTN2
	GWAScatalog	Waist circumference adjusted for body mass index	201	13	2.94803e-13	5.9452e-11	CCDC91:ATAD5:ADAP2:C17orf82:TBX4:CABLES1:LCORL:HHIP:FGFR4:ANKS1A:AMZ1:EZH2:PTCH1
	GWAScatalog	Body fat distribution (arm fat ratio)	129	11	1.1056e-12	2.00666e-10	KDM2A:ADRBK1:PPP1CA:TBC1D10C:CCDC91:LCORL:HHIP:FGFR4:C6orf106:SNRPC:UHRF1BP1
	GWAScatalog	Birth weight	263	12	1.54994e-10	2.55741e-08	CCND2:IGF1R:ATAD5:ASPSCR1:CABLES1:COMMD7:LCORL:HHIP:AMZ1:CDK6:PLAG1:PTCH1
	GWAScatalog	Waist circumference adjusted for BMI in active individuals	81	8	4.89675e-10	7.40633e-08	CCDC91:ATAD5:C17orf82:CABLES1:HHIP:FGFR4:AMZ1:PTCH1
	GWAScatalog	Waist circumference adjusted for BMI (joint analysis main effects and physical activity interaction)	83	8	5.9709e-10	8.33629e-08	CCDC91:ATAD5:C17orf82:CABLES1:HHIP:FGFR4:AMZ1:PTCH1
	GWAScatalog	Anthropometric traits	29	6	7.81584e-10	1.01327e-07	DLEU1:ATAD5:TBX2:CABLES1:GDF5OS:GDF5
	GWAScatalog	FEV1	149	9	3.13278e-09	3.79066e-07	FAF1:CCDC91:DLEU1:PSMB3:ASPSCR1:CABLES1:EYA2:FGF18:ASTN2
	GWAScatalog	Hip bone size	7	4	5.36645e-09	6.08757e-07	TBX4:GDF5:ERC2:HHIP
	GWAScatalog	Anthropometric traits (multi-trait analysis)	31	5	8.29666e-08	8.8579e-06	ATAD5:TBX2:CABLES1:GDF5OS:GDF5
	GWAScatalog	Infant length	14	4	1.50586e-07	1.51841e-05	GDF5:LCORL:HHIP:PTCH1
	GWAScatalog	Offspring birth weight	141	7	7.46714e-07	7.13308e-05	CCND2:IGF1R:ASPSCR1:LCORL:HHIP:AMZ1:PTCH1
	GWAScatalog	Lung function (FVC)	155	7	1.41157e-06	0.000123191	CCDC91:CRADD:DLEU1:ASPSCR1:CABLES1:EYA2:PTCH1
	GWAScatalog	Peak expiratory flow	98	6	1.42536e-06	0.000123191	FAF1:CCDC91:PSMB3:EYA2:FGF18:ASTN2
	Curated_gene_sets	REACTOME_OXIDATIVE_STRESS_INDUCED_SENESCENCE	120	6	4.64852e-06	0.0135775	CDKN2C:HIST1H2BG:HIST1H2AE:HIST1H3E:CDK6:EZH2	http://www.gsea-msigdb.org/gsea/msigdb/cards/REACTOME_OXIDATIVE_STRESS_INDUCED_SENESCENCE
	Reactome	REACTOME_OXIDATIVE_STRESS_INDUCED_SENESCENCE	120	6	4.64852e-06	0.00369981	CDKN2C:HIST1H2BG:HIST1H2AE:HIST1H3E:CDK6:EZH2	http://www.gsea-msigdb.org/gsea/msigdb/cards/REACTOME_OXIDATIVE_STRESS_INDUCED_SENESCENCE
	Canonical_Pathways	REACTOME_OXIDATIVE_STRESS_INDUCED_SENESCENCE	120	6	4.64852e-06	0.00542754	CDKN2C:HIST1H2BG:HIST1H2AE:HIST1H3E:CDK6:EZH2	http://www.gsea-msigdb.org/gsea/msigdb/cards/REACTOME_OXIDATIVE_STRESS_INDUCED_SENESCENCE
	Curated_gene_sets	REACTOME_PRC2_METHYLATES_HISTONES_AND_DNA	69	5	4.93637e-06	0.0135775	DNMT3B:HIST1H2BG:HIST1H2AE:HIST1H3E:EZH2	http://www.gsea-msigdb.org/gsea/msigdb/cards/REACTOME_PRC2_METHYLATES_HISTONES_AND_DNA
	Reactome	REACTOME_PRC2_METHYLATES_HISTONES_AND_DNA	69	5	4.93637e-06	0.00369981	DNMT3B:HIST1H2BG:HIST1H2AE:HIST1H3E:EZH2	http://www.gsea-msigdb.org/gsea/msigdb/cards/REACTOME_PRC2_METHYLATES_HISTONES_AND_DNA
	Canonical_Pathways	REACTOME_PRC2_METHYLATES_HISTONES_AND_DNA	69	5	4.93637e-06	0.00542754	DNMT3B:HIST1H2BG:HIST1H2AE:HIST1H3E:EZH2	http://www.gsea-msigdb.org/gsea/msigdb/cards/REACTOME_PRC2_METHYLATES_HISTONES_AND_DNA
	GO_bp	GO_REGULATION_OF_CELL_POPULATION_PROLIFERATION	1550	18	6.43273e-06	0.0259359	CDKN2C:LRP5:CCND2:NDRG2:IGF1R:ATAD5:TBX2:DOT1L:GDF5:PLCD1:NPM1:FGF18:FGFR4:HIST1H2AE:CDK6:EZH2:PLAG1:PTCH1	http://www.gsea-msigdb.org/gsea/msigdb/cards/GO_REGULATION_OF_CELL_POPULATION_PROLIFERATION
	GO_bp	GO_NEGATIVE_REGULATION_OF_GENE_EXPRESSION_EPIGENETIC	129	6	7.05738e-06	0.0259359	EPC1:PCGF2:DOT1L:DNMT3B:HIST1H3E:EZH2	http://www.gsea-msigdb.org/gsea/msigdb/cards/GO_NEGATIVE_REGULATION_OF_GENE_EXPRESSION_EPIGENETIC
	GWAScatalog	Sitting height ratio	11	3	7.24485e-06	0.0005977	TBX2:C17orf82:CABLES1
	GWAScatalog	Waist circumference adjusted for BMI in smokers	12	3	9.63485e-06	0.000760315	CABLES1:LCORL:FGFR4
	GWAScatalog	Weight	149	6	1.60951e-05	0.00121719	DLEU1:GDF5:LCORL:C6orf106:AMZ1:CDK6
	Wikipathways	Hedgehog Signaling Pathway	43	4	1.7159e-05	0.00931735	ADRBK1:CCND2:HHIP:PTCH1	http://www.wikipathways.org/instance/WP4249_r106507
	GWAScatalog	Pulse pressure	647	11	1.8533e-05	0.00134549	FAF1:CDKN2C:CCND2:CRADD:TBX2:AP3D1:DOT1L:DNMT3B:GDF5:CMSS1:CDK6
	GO_bp	GO_NEGATIVE_REGULATION_OF_CELL_CYCLE_PROCESS	322	8	2.01491e-05	0.0493652	CDKN2C:EPC1:CRADD:PCGF2:PSMB3:NPM1:CDK6:EZH2	http://www.gsea-msigdb.org/gsea/msigdb/cards/GO_NEGATIVE_REGULATION_OF_CELL_CYCLE_PROCESS
	GWAScatalog	Lung function (FEV1/FVC)	164	6	2.7693e-05	0.00193319	FAF1:PSMB3:HHIP:FGF18:PTCH1:ASTN2
	GWAScatalog	Waist-to-hip ratio adjusted for body mass index	104	5	3.66453e-05	0.00246338	DLEU1:GDF5:EYA2:HHIP:FGFR4
	Curated_gene_sets	REACTOME_SENESCENCE_ASSOCIATED_SECRETORY_PHENOTYPE_SASP	105	5	3.83707e-05	0.0460777	CDKN2C:HIST1H2BG:HIST1H2AE:HIST1H3E:CDK6	http://www.gsea-msigdb.org/gsea/msigdb/cards/REACTOME_SENESCENCE_ASSOCIATED_SECRETORY_PHENOTYPE_SASP
	Reactome	REACTOME_SENESCENCE_ASSOCIATED_SECRETORY_PHENOTYPE_SASP	105	5	3.83707e-05	0.0143601	CDKN2C:HIST1H2BG:HIST1H2AE:HIST1H3E:CDK6	http://www.gsea-msigdb.org/gsea/msigdb/cards/REACTOME_SENESCENCE_ASSOCIATED_SECRETORY_PHENOTYPE_SASP
	Canonical_Pathways	REACTOME_SENESCENCE_ASSOCIATED_SECRETORY_PHENOTYPE_SASP	105	5	3.83707e-05	0.0184194	CDKN2C:HIST1H2BG:HIST1H2AE:HIST1H3E:CDK6	http://www.gsea-msigdb.org/gsea/msigdb/cards/REACTOME_SENESCENCE_ASSOCIATED_SECRETORY_PHENOTYPE_SASP
	Curated_gene_sets	REACTOME_CHROMATIN_ORGANIZATION	266	7	4.78463e-05	0.0460777	EPC1:KDM2A:DOT1L:HIST1H2BG:HIST1H2AE:HIST1H3E:EZH2	http://www.gsea-msigdb.org/gsea/msigdb/cards/REACTOME_CHROMATIN_ORGANIZATION
	Reactome	REACTOME_CHROMATIN_ORGANIZATION	266	7	4.78463e-05	0.0143601	EPC1:KDM2A:DOT1L:HIST1H2BG:HIST1H2AE:HIST1H3E:EZH2	http://www.gsea-msigdb.org/gsea/msigdb/cards/REACTOME_CHROMATIN_ORGANIZATION
	Canonical_Pathways	REACTOME_CHROMATIN_ORGANIZATION	266	7	4.78463e-05	0.0184194	EPC1:KDM2A:DOT1L:HIST1H2BG:HIST1H2AE:HIST1H3E:EZH2	http://www.gsea-msigdb.org/gsea/msigdb/cards/REACTOME_CHROMATIN_ORGANIZATION
	Curated_gene_sets	REACTOME_CELLULAR_SENESCENCE	189	6	6.1214e-05	0.0460777	CDKN2C:HIST1H2BG:HIST1H2AE:HIST1H3E:CDK6:EZH2	http://www.gsea-msigdb.org/gsea/msigdb/cards/REACTOME_CELLULAR_SENESCENCE
	Reactome	REACTOME_CELLULAR_SENESCENCE	189	6	6.1214e-05	0.0143601	CDKN2C:HIST1H2BG:HIST1H2AE:HIST1H3E:CDK6:EZH2	http://www.gsea-msigdb.org/gsea/msigdb/cards/REACTOME_CELLULAR_SENESCENCE
	Canonical_Pathways	REACTOME_CELLULAR_SENESCENCE	189	6	6.1214e-05	0.0184194	CDKN2C:HIST1H2BG:HIST1H2AE:HIST1H3E:CDK6:EZH2	http://www.gsea-msigdb.org/gsea/msigdb/cards/REACTOME_CELLULAR_SENESCENCE
	Curated_gene_sets	REACTOME_DNA_METHYLATION	60	4	6.47467e-05	0.0460777	DNMT3B:HIST1H2BG:HIST1H2AE:HIST1H3E	http://www.gsea-msigdb.org/gsea/msigdb/cards/REACTOME_DNA_METHYLATION
	Reactome	REACTOME_DNA_METHYLATION	60	4	6.47467e-05	0.0143601	DNMT3B:HIST1H2BG:HIST1H2AE:HIST1H3E	http://www.gsea-msigdb.org/gsea/msigdb/cards/REACTOME_DNA_METHYLATION
	Canonical_Pathways	REACTOME_DNA_METHYLATION	60	4	6.47467e-05	0.0184194	DNMT3B:HIST1H2BG:HIST1H2AE:HIST1H3E	http://www.gsea-msigdb.org/gsea/msigdb/cards/REACTOME_DNA_METHYLATION
	Curated_gene_sets	PID_HEDGEHOG_2PATHWAY	22	3	6.57228e-05	0.0460777	ADRBK1:HHIP:PTCH1	http://www.gsea-msigdb.org/gsea/msigdb/cards/PID_HEDGEHOG_2PATHWAY
	Canonical_Pathways	PID_HEDGEHOG_2PATHWAY	22	3	6.57228e-05	0.0184194	ADRBK1:HHIP:PTCH1	http://www.gsea-msigdb.org/gsea/msigdb/cards/PID_HEDGEHOG_2PATHWAY
	Curated_gene_sets	REACTOME_ACTIVATION_OF_HOX_GENES_DURING_DIFFERENTIATION	118	5	6.70586e-05	0.0460777	PCGF2:HIST1H2BG:HIST1H2AE:HIST1H3E:EZH2	http://www.gsea-msigdb.org/gsea/msigdb/cards/REACTOME_ACTIVATION_OF_HOX_GENES_DURING_DIFFERENTIATION
	Reactome	REACTOME_ACTIVATION_OF_HOX_GENES_DURING_DIFFERENTIATION	118	5	6.70586e-05	0.0143601	PCGF2:HIST1H2BG:HIST1H2AE:HIST1H3E:EZH2	http://www.gsea-msigdb.org/gsea/msigdb/cards/REACTOME_ACTIVATION_OF_HOX_GENES_DURING_DIFFERENTIATION
	Canonical_Pathways	REACTOME_ACTIVATION_OF_HOX_GENES_DURING_DIFFERENTIATION	118	5	6.70586e-05	0.0184194	PCGF2:HIST1H2BG:HIST1H2AE:HIST1H3E:EZH2	http://www.gsea-msigdb.org/gsea/msigdb/cards/REACTOME_ACTIVATION_OF_HOX_GENES_DURING_DIFFERENTIATION
	BioCarta	BIOCARTA_CELLCYCLE_PATHWAY	23	3	7.53862e-05	0.0217866	CDKN2C:CCND2:CDK6	http://www.gsea-msigdb.org/gsea/msigdb/cards/BIOCARTA_CELLCYCLE_PATHWAY
	Curated_gene_sets	BIOCARTA_CELLCYCLE_PATHWAY	23	3	7.53862e-05	0.0460777	CDKN2C:CCND2:CDK6	http://www.gsea-msigdb.org/gsea/msigdb/cards/BIOCARTA_CELLCYCLE_PATHWAY
	Canonical_Pathways	BIOCARTA_CELLCYCLE_PATHWAY	23	3	7.53862e-05	0.0184194	CDKN2C:CCND2:CDK6	http://www.gsea-msigdb.org/gsea/msigdb/cards/BIOCARTA_CELLCYCLE_PATHWAY
	Positional_gene_sets	chr3q12	24	3	8.59334e-05	0.0256941	CMSS1:FILIP1L:TMEM30C	http://www.gsea-msigdb.org/gsea/msigdb/cards/chr3q12
	Curated_gene_sets	LU_TUMOR_ANGIOGENESIS_UP	25	3	9.73998e-05	0.0488151	CCND2:FGF18:EZH2	http://www.gsea-msigdb.org/gsea/msigdb/cards/LU_TUMOR_ANGIOGENESIS_UP
	Curated_gene_sets	REACTOME_INTRACELLULAR_SIGNALING_BY_SECOND_MESSENGERS	298	7	9.76125e-05	0.0488151	PIP4K2A:ADRBK1:PSMB3:PIP4K2B:FGF18:FGFR4:EZH2	http://www.gsea-msigdb.org/gsea/msigdb/cards/REACTOME_INTRACELLULAR_SIGNALING_BY_SECOND_MESSENGERS
	Reactome	REACTOME_INTRACELLULAR_SIGNALING_BY_SECOND_MESSENGERS	298	7	9.76125e-05	0.0182901	PIP4K2A:ADRBK1:PSMB3:PIP4K2B:FGF18:FGFR4:EZH2	http://www.gsea-msigdb.org/gsea/msigdb/cards/REACTOME_INTRACELLULAR_SIGNALING_BY_SECOND_MESSENGERS
	Canonical_Pathways	REACTOME_INTRACELLULAR_SIGNALING_BY_SECOND_MESSENGERS	298	7	9.76125e-05	0.021465	PIP4K2A:ADRBK1:PSMB3:PIP4K2B:FGF18:FGFR4:EZH2	http://www.gsea-msigdb.org/gsea/msigdb/cards/REACTOME_INTRACELLULAR_SIGNALING_BY_SECOND_MESSENGERS
	GWAScatalog	Chronic obstructive pulmonary disease	136	5	0.000131225	0.00850617	CCDC91:HHIP:FGF18:AMZ1:ASTN2
	Reactome	REACTOME_EPIGENETIC_REGULATION_OF_GENE_EXPRESSION	140	5	0.000150339	0.0250397	DNMT3B:HIST1H2BG:HIST1H2AE:HIST1H3E:EZH2	http://www.gsea-msigdb.org/gsea/msigdb/cards/REACTOME_EPIGENETIC_REGULATION_OF_GENE_EXPRESSION
	Canonical_Pathways	REACTOME_EPIGENETIC_REGULATION_OF_GENE_EXPRESSION	140	5	0.000150339	0.0300541	DNMT3B:HIST1H2BG:HIST1H2AE:HIST1H3E:EZH2	http://www.gsea-msigdb.org/gsea/msigdb/cards/REACTOME_EPIGENETIC_REGULATION_OF_GENE_EXPRESSION
	GWAScatalog	Type 2 diabetes	438	8	0.000173777	0.010876	FAF1:CCND2:DLEU1:COMMD7:EYA2:ZNF346:FGFR4:CPED1
	Reactome	REACTOME_TRANSCRIPTIONAL_REGULATION_BY_RUNX1	231	6	0.00018398	0.0257334	CCND2:PSMB3:HIST1H2BG:HIST1H2AE:HIST1H3E:CDK6	http://www.gsea-msigdb.org/gsea/msigdb/cards/REACTOME_TRANSCRIPTIONAL_REGULATION_BY_RUNX1
	Canonical_Pathways	REACTOME_TRANSCRIPTIONAL_REGULATION_BY_RUNX1	231	6	0.00018398	0.0319426	CCND2:PSMB3:HIST1H2BG:HIST1H2AE:HIST1H3E:CDK6	http://www.gsea-msigdb.org/gsea/msigdb/cards/REACTOME_TRANSCRIPTIONAL_REGULATION_BY_RUNX1
	Wikipathways	Tumor suppressor activity of SMARCB1	31	3	0.000187428	0.0396038	CDK6:EZH2:PTCH1	http://www.wikipathways.org/instance/WP4204_r106443
	Reactome	REACTOME_MITOTIC_G1_G1_S_PHASES	147	5	0.000188837	0.0257334	CDKN2C:CCND2:PSMB3:CABLES1:CDK6	http://www.gsea-msigdb.org/gsea/msigdb/cards/REACTOME_MITOTIC_G1_G1_S_PHASES
	Canonical_Pathways	REACTOME_MITOTIC_G1_G1_S_PHASES	147	5	0.000188837	0.0319426	CDKN2C:CCND2:PSMB3:CABLES1:CDK6	http://www.gsea-msigdb.org/gsea/msigdb/cards/REACTOME_MITOTIC_G1_G1_S_PHASES
	GWAScatalog	Hip shape (DXA scan)	6	2	0.000190301	0.0115132	FGFR4:ASTN2
	Wikipathways	Signaling Pathways in Glioblastoma	82	4	0.000218805	0.0396038	CDKN2C:CCND2:IGF1R:CDK6	http://www.wikipathways.org/instance/WP2261_r107126
	GWAScatalog	Multisite chronic pain	33	3	0.000226328	0.0132511	FAF1:C6orf106:ASTN2
	Reactome	REACTOME_TRANSCRIPTIONAL_REGULATION_BY_E2F6	33	3	0.000226328	0.0276826	EPC1:PCGF2:EZH2	http://www.gsea-msigdb.org/gsea/msigdb/cards/REACTOME_TRANSCRIPTIONAL_REGULATION_BY_E2F6
	Canonical_Pathways	REACTOME_TRANSCRIPTIONAL_REGULATION_BY_E2F6	33	3	0.000226328	0.0351951	EPC1:PCGF2:EZH2	http://www.gsea-msigdb.org/gsea/msigdb/cards/REACTOME_TRANSCRIPTIONAL_REGULATION_BY_E2F6
	Reactome	REACTOME_HEDGEHOG_ON_STATE	84	4	0.000240076	0.0276826	ADRBK1:PSMB3:HHIP:PTCH1	http://www.gsea-msigdb.org/gsea/msigdb/cards/REACTOME_HEDGEHOG_ON_STATE
	Canonical_Pathways	REACTOME_HEDGEHOG_ON_STATE	84	4	0.000240076	0.0351951	ADRBK1:PSMB3:HHIP:PTCH1	http://www.gsea-msigdb.org/gsea/msigdb/cards/REACTOME_HEDGEHOG_ON_STATE
	TF_targets	FOXO4_01	244	6	0.000247217	0.0406615	TBX4:KCNJ15:HHIP:PLAG1:CHCHD7:PTCH1	http://www.gsea-msigdb.org/gsea/msigdb/cards/FOXO4_01
	TF_targets	HNF1_Q6	247	6	0.000263988	0.0406615	CCND2:TBX2:FGFR4:TULP4:PLAG1:CHCHD7	http://www.gsea-msigdb.org/gsea/msigdb/cards/HNF1_Q6
	Reactome	REACTOME_GLI_PROTEINS_BIND_PROMOTERS_OF_HH_RESPONSIVE_GENES_TO_PROMOTE_TRANSCRIPTION	7	2	0.0002658	0.0284596	HHIP:PTCH1	http://www.gsea-msigdb.org/gsea/msigdb/cards/REACTOME_GLI_PROTEINS_BIND_PROMOTERS_OF_HH_RESPONSIVE_GENES_TO_PROMOTE_TRANSCRIPTION
	Canonical_Pathways	REACTOME_GLI_PROTEINS_BIND_PROMOTERS_OF_HH_RESPONSIVE_GENES_TO_PROMOTE_TRANSCRIPTION	7	2	0.0002658	0.0365308	HHIP:PTCH1	http://www.gsea-msigdb.org/gsea/msigdb/cards/REACTOME_GLI_PROTEINS_BIND_PROMOTERS_OF_HH_RESPONSIVE_GENES_TO_PROMOTE_TRANSCRIPTION
	TF_targets	SP1_Q2_01	250	6	0.000281643	0.0406615	FAF1:KDM2A:ERC1:PCGF2:PIP4K2B:TBX2	http://www.gsea-msigdb.org/gsea/msigdb/cards/SP1_Q2_01
	Reactome	REACTOME_GENERIC_TRANSCRIPTION_PATHWAY	1194	13	0.000296778	0.029658	PIP4K2A:EPC1:CCND2:CRADD:PCGF2:PSMB3:PIP4K2B:NPM1:HIST1H2BG:HIST1H2AE:HIST1H3E:CDK6:EZH2	http://www.gsea-msigdb.org/gsea/msigdb/cards/REACTOME_GENERIC_TRANSCRIPTION_PATHWAY
	Canonical_Pathways	REACTOME_GENERIC_TRANSCRIPTION_PATHWAY	1194	13	0.000296778	0.0383891	PIP4K2A:EPC1:CCND2:CRADD:PCGF2:PSMB3:PIP4K2B:NPM1:HIST1H2BG:HIST1H2AE:HIST1H3E:CDK6:EZH2	http://www.gsea-msigdb.org/gsea/msigdb/cards/REACTOME_GENERIC_TRANSCRIPTION_PATHWAY
	TF_targets	CACGTG_MYC_Q2	1046	12	0.000326546	0.0406615	FAF1:CDKN2C:EPC1:IGF1R:PSMB3:TBX4:ASPSCR1:AP3D1:HHIP:NPM1:PLAG1:PTCH1	http://www.gsea-msigdb.org/gsea/msigdb/cards/CACGTG_MYC_Q2
	TF_targets	FREAC2_01	258	6	0.000333291	0.0406615	LRP5:TBX4:HHIP:PLAG1:CHCHD7:PTCH1	http://www.gsea-msigdb.org/gsea/msigdb/cards/FREAC2_01
	Wikipathways	LncRNA involvement in canonical Wnt signaling and colorectal cancer	92	4	0.00034022	0.0461848	LRP5:CCND2:CDK6:EZH2	http://www.wikipathways.org/instance/WP4258_r106508
	GWAScatalog	Hippocampal tail volume (corrected for total hippocampal volume)	8	2	0.000353574	0.0200543	FAF1:CDKN2C
	Reactome	REACTOME_LIGAND_RECEPTOR_INTERACTIONS	8	2	0.000353574	0.0331254	HHIP:PTCH1	http://www.gsea-msigdb.org/gsea/msigdb/cards/REACTOME_LIGAND_RECEPTOR_INTERACTIONS
	Canonical_Pathways	REACTOME_LIGAND_RECEPTOR_INTERACTIONS	8	2	0.000353574	0.0431949	HHIP:PTCH1	http://www.gsea-msigdb.org/gsea/msigdb/cards/REACTOME_LIGAND_RECEPTOR_INTERACTIONS
	Reactome	REACTOME_CELL_CYCLE	632	9	0.000426122	0.0375739	CDKN2C:CCND2:PSMB3:CABLES1:NPM1:HIST1H2BG:HIST1H2AE:HIST1H3E:CDK6	http://www.gsea-msigdb.org/gsea/msigdb/cards/REACTOME_CELL_CYCLE
	Canonical_Pathways	REACTOME_CELL_CYCLE	632	9	0.000426122	0.049318	CDKN2C:CCND2:PSMB3:CABLES1:NPM1:HIST1H2BG:HIST1H2AE:HIST1H3E:CDK6	http://www.gsea-msigdb.org/gsea/msigdb/cards/REACTOME_CELL_CYCLE
	TF_targets	MYCMAX_02	272	6	0.000441305	0.044866	CDKN2C:LRP5:IGF1R:NPM1:PLAG1:PTCH1	http://www.gsea-msigdb.org/gsea/msigdb/cards/MYCMAX_02
	Reactome	REACTOME_PI5P_REGULATES_TP53_ACETYLATION	9	2	0.000453535	0.0377694	PIP4K2A:PIP4K2B	http://www.gsea-msigdb.org/gsea/msigdb/cards/REACTOME_PI5P_REGULATES_TP53_ACETYLATION
	Canonical_Pathways	REACTOME_PI5P_REGULATES_TP53_ACETYLATION	9	2	0.000453535	0.0498662	PIP4K2A:PIP4K2B	http://www.gsea-msigdb.org/gsea/msigdb/cards/REACTOME_PI5P_REGULATES_TP53_ACETYLATION
	Reactome	REACTOME_NEGATIVE_EPIGENETIC_REGULATION_OF_RRNA_EXPRESSION	103	4	0.000522574	0.0400258	DNMT3B:HIST1H2BG:HIST1H2AE:HIST1H3E	http://www.gsea-msigdb.org/gsea/msigdb/cards/REACTOME_NEGATIVE_EPIGENETIC_REGULATION_OF_RRNA_EXPRESSION
	Reactome	REACTOME_G1_PHASE	44	3	0.000534034	0.0400258	CDKN2C:CCND2:CDK6	http://www.gsea-msigdb.org/gsea/msigdb/cards/REACTOME_G1_PHASE
	Reactome	REACTOME_GENE_EXPRESSION_TRANSCRIPTION	1451	14	0.000575252	0.0410621	PIP4K2A:EPC1:CCND2:CRADD:PCGF2:PSMB3:PIP4K2B:DNMT3B:NPM1:HIST1H2BG:HIST1H2AE:HIST1H3E:CDK6:EZH2	http://www.gsea-msigdb.org/gsea/msigdb/cards/REACTOME_GENE_EXPRESSION_TRANSCRIPTION
	Reactome	REACTOME_CELL_CYCLE_MITOTIC	528	8	0.000606487	0.0413238	CDKN2C:CCND2:PSMB3:CABLES1:HIST1H2BG:HIST1H2AE:HIST1H3E:CDK6	http://www.gsea-msigdb.org/gsea/msigdb/cards/REACTOME_CELL_CYCLE_MITOTIC
	GWAScatalog	Pulmonary function (smoking interaction)	46	3	0.000608954	0.0334925	HHIP:PTCH1:ASTN2
	Reactome	REACTOME_NEGATIVE_REGULATION_OF_THE_PI3K_AKT_NETWORK	109	4	0.000646983	0.0421664	PIP4K2A:PIP4K2B:FGF18:FGFR4	http://www.gsea-msigdb.org/gsea/msigdb/cards/REACTOME_NEGATIVE_REGULATION_OF_THE_PI3K_AKT_NETWORK
	GWAScatalog	Ischemic stroke (large artery atherosclerosis)	12	2	0.000825686	0.044077	FAF1:CDKN2C
	GWAScatalog	Lumbar spine bone mineral density	52	3	0.000872967	0.0452696	LRP5:ERC1:CPED1

## Sheet: Table S7
	Supplementary table 7 Gene-set enrichment analysis in FUMA, starting from 49 FN-BMD GWAS signals
	Category	GeneSet	N_genes	N_overlap	p	adjP	genes	link
	GWAScatalog	Femoral neck bone mineral density	68	11	5.91322e-20	1.07325e-16	RERE:WLS:ARHGAP1:ZNF408:RPS6KA5:SMG6:C17orf53:CSRNP3:WNT16:TNFRSF11B:FUBP3
	GWAScatalog	Bone mineral density (hip)	52	9	1.03781e-16	9.4181e-14	WLS:ARHGAP1:LRP4:HDAC5:C17orf53:MEPE:CCDC170:ESR1:TNFRSF11B
	GWAScatalog	Bone mineral density	35	8	5.38078e-16	3.25537e-13	WLS:GALNT3:IBSP:MEPE:CCDC170:ESR1:WNT16:TNFRSF11B
	GWAScatalog	Alzheimer's disease or fasting glucose levels (pleiotropy)	45	8	4.87327e-15	2.21125e-12	ATG13:ARHGAP1:ZNF408:F2:CKAP5:LRP4:C11orf49:ARFGAP2
	GWAScatalog	Lumbar spine bone mineral density	52	8	1.6881e-14	6.12781e-12	WLS:RPS6KA5:CSRNP3:GALNT3:MEPE:CCDC170:WNT16:TNFRSF11B
	GWAScatalog	Fractures	27	6	3.83394e-12	1.05308e-09	RPS6KA5:CCDC170:ESR1:SHFM1:C7orf76:WNT16:FUBP3
	GWAScatalog	Heel bone mineral density	746	14	4.06148e-12	1.05308e-09	RERE:WLS:LRP4:RPS6KA5:SMG6:HDAC5:MEPE:CCDC170:ESR1:SHFM1:C7orf76:WNT16:FAM3C:TNFRSF11B:COLEC10
	GWAScatalog	Bone mineral density (spine)	29	6	6.13817e-12	1.34497e-09	WLS:HDAC5:MEPE:CCDC170:ESR1:TNFRSF11B
	GWAScatalog	Autism spectrum disorder or schizophrenia	474	12	6.66928e-12	1.34497e-09	SLC45A1:RERE:ATG13:ARHGAP1:ZNF408:F2:CKAP5:LRP4:C11orf49:ARFGAP2:SMG6:SRR
	GWAScatalog	Bone mineral density (paediatric, total body less head)	15	5	2.79206e-11	5.06759e-09	GALNT3:MEPE:WNT16:FAM3C:FUBP3
	GWAScatalog	Bone mineral density (paediatric, lower limb)	9	4	8.05462e-10	1.32901e-07	GALNT3:WNT16:FAM3C:FUBP3
	GWAScatalog	Bone mineral density (paediatric, skull)	17	4	1.50724e-08	2.2797e-06	WNT16:FAM3C:TNFRSF11B:COLEC10
	GWAScatalog	Immunoglobulin A	19	4	2.44891e-08	3.41905e-06	ATG13:F2:CKAP5:SHFM1:C7orf76
	GWAScatalog	Bone mineral density (paediatric, upper limb)	8	3	2.36297e-07	3.06342e-05	GALNT3:WNT16:FAM3C
	GWAScatalog	Bone properties (heel)	11	3	6.93862e-07	8.39573e-05	CCDC170:ESR1:WNT16
	GWAScatalog	Bone ultrasound measurement (velocity of sound)	13	3	1.19996e-06	0.000136121	CCDC170:ESR1:WNT16
	GWAScatalog	Schizophrenia	704	9	1.53401e-06	0.000163778	SLC45A1:RERE:ATG13:ARHGAP1:ZNF408:F2:CKAP5:SMG6:SRR
	GWAScatalog	Bone ultrasound measurement (broadband ultrasound attenuation)	20	3	4.74516e-06	0.000478471	CCDC170:ESR1:WNT16
	GWAScatalog	Pediatric bone mineral content (radius)	4	2	1.62107e-05	0.00154855	WNT16:FAM3C
	GWAScatalog	Hippocampal volume in normal cognition	5	2	2.69897e-05	0.00244931	SLC45A1:RERE
	GWAScatalog	Total body bone mineral density	38	3	3.44034e-05	0.00297344	RERE:WNT16:FAM3C
	GWAScatalog	Reaction time	39	3	3.72281e-05	0.00307132	ATG13:ARHGAP1:LRP4
	GWAScatalog	Bipolar disorder	590	7	4.38711e-05	0.003462	HDAC5:C17orf53:ASB16:TMUB2:ATXN7L3:UBTF:CSRNP3
	GWAScatalog	Medication use (drugs affecting bone structure and mineralization)	7	2	5.656e-05	0.00427735	MEPE:WNT16
	GWAScatalog	Chronic myeloid leukemia	8	2	7.53345e-05	0.00506415	CCDC170:ESR1
	GWAScatalog	Metabolite levels (5-HIAA)	8	2	7.53345e-05	0.00506415	SMG6:SRR
	GWAScatalog	Ulna and radius bone mineral density	8	2	7.53345e-05	0.00506415	WNT16:FAM3C
	GWAScatalog	Osteoprotegerin levels	11	2	0.000147515	0.00956216	TNFRSF11B:COLEC10
	GWAScatalog	D-dimer levels	14	2	0.000243307	0.0147201	LRP4:C11orf49
	GWAScatalog	BRCA1/2-negative high-risk breast cancer	14	2	0.000243307	0.0147201	CCDC170:ESR1
	GWAScatalog	Lumbar spine bone mineral density (trabecular)	16	2	0.000320176	0.0187458	CCDC170:TNFRSF11B
	GWAScatalog	Bone mineral density (Ward's triangle area)	19	2	0.000454823	0.025797	ESR1:SHFM1:C7orf76
	GWAScatalog	Aortic root size	24	2	0.00073028	0.0389841	SMG6:SRR
	GWAScatalog	Lumbar spine bone mineral density (integral)	24	2	0.00073028	0.0389841	CCDC170:TNFRSF11B
	Chemical_and_Genetic_pertubation	ROVERSI_GLIOMA_COPY_NUMBER_UP	97	5	5.44062e-07	0.00179649	ARHGAP1:ZNF408:F2:CKAP5:LRP4	http://www.gsea-msigdb.org/gsea/msigdb/cards/ROVERSI_GLIOMA_COPY_NUMBER_UP
	Positional_gene_sets	chr11p11	68	8	1.6288e-13	4.87012e-11	ATG13:ARHGAP1:ZNF408:F2:CKAP5:LRP4:C11orf49:ARFGAP2	http://www.gsea-msigdb.org/gsea/msigdb/cards/chr11p11
	Positional_gene_sets	chr17q21	297	6	8.55844e-06	0.00127949	HDAC5:C17orf53:ASB16:TMUB2:ATXN7L3:UBTF	http://www.gsea-msigdb.org/gsea/msigdb/cards/chr17q21
	Curated_gene_sets	ROVERSI_GLIOMA_COPY_NUMBER_UP	97	5	5.44062e-07	0.00299288	ARHGAP1:ZNF408:F2:CKAP5:LRP4	http://www.gsea-msigdb.org/gsea/msigdb/cards/ROVERSI_GLIOMA_COPY_NUMBER_UP

## Sheet: Table S8
	Suplementary table 8 GWAS catalogue output showing associations of the 71 independent FNW signals and corresponding correlated SNPs (r2>0.8) with other traits
	Genomic Locus	FNW associated SNP	chr	bp	Correlated SNP in GWAS catalog	Trait	PMID	P
	1	rs143778922	1	50909985	rs17106184	Type 2 diabetes	24509480	4e-09
	1	rs143778922	1	50909985	rs17106184	Type 2 diabetes	28869590	6e-07
	1	rs143778922	1	50909985	rs17106184	Type 2 diabetes	28869590	1e-08
	1	rs143778922	1	50954128	rs3789577	Pulse pressure	30578418	5e-10
	1	rs143778922	1	50970475	rs10493149	Hip circumference adjusted for BMI	34021172	1e-12
	1	rs143778922	1	51021867	rs147696085	Pulse pressure	27841878	4e-09
	1	rs143778922	1	51021867	rs147696085	Pulse pressure	27841878	2e-07
	1	rs143778922	1	51021867	rs147696085	Pulse pressure	27841878	2e-11
	1	rs143778922	1	51127524	rs12098132	Lymphocyte count	32888493	2e-10
	1	rs143778922	1	51127524	rs12098132	Height	35831902	8e-13
	1	rs143778922	1	51173603	rs12086130	Hip circumference adjusted for BMI	25673412	3e-09
	1	rs143778922	1	51173603	rs12086130	Hip circumference adjusted for BMI	25673412	2e-09
	1	rs143778922	1	51173603	rs12086130	Hip circumference	25673412	3e-09
	1	rs143778922	1	51173603	rs12086130	Hip circumference	25673412	4e-06
	1	rs143778922	1	51191935	rs11205766	Type 2 diabetes	32499647	7e-15
	1	rs143778922	1	51209148	rs79090772	Type 2 diabetes	32541925	1e-28
	1	rs143778922	1	51209148	rs79090772	Triglyceride levels	34887591	2e-21
	1	rs143778922	1	51219188	rs12073283	Type 2 diabetes	35551307	4e-17
	1	rs143778922	1	51219188	rs12073283	Type 2 diabetes	35551307	4e-09
	1	rs143778922	1	51219188	rs12073283	Type 2 diabetes	35551307	2e-10
	1	rs143778922	1	51220680	rs111352324	Fat-free mass	30593698	5e-09
	1	rs143778922	1	51220680	rs111352324	Fat-free mass	30593698	7e-15
	1	rs143778922	1	51220680	rs111352324	Fat-free mass	30593698	8e-08
	1	rs143778922	1	51227064	rs12097606	Pulse pressure	34594039	3e-10
	1	rs143778922	1	51248316	rs12074850	Appendicular lean mass	33097823	3e-33
	1	rs143778922	1	51266523	rs3789588	Body mass index and type 2 diabetes (pairwise)	33619380	3e-09
	1	rs143778922	1	51283510	rs58795848	Height	34594039	1e-19
	1	rs143778922	1	51351846	rs72904737	Triglyceride levels	32203549	1e-14
	1	rs143778922	1	51353068	rs138422027	Triglycerides	34594039	3e-12
	1	rs143778922	1	51353720	rs144432213	Triglycerides	29507422	2e-06
	1	rs143778922	1	51353720	rs144432213	Triglycerides	29507422	6e-09
	1	femoral nack	1	51367420	rs72904749	femoral neck size	30595370	6e-60
	1	femoral nack	1	51367420	rs72904749	Height	35831902	6e-13
	1	rs143778922	1	51374608	rs60244988	Heel bone mineral density	30595370	4e-10
	1	rs143778922	1	51391569	rs12085666	Height	34594039	7e-52
	1	rs143778922	1	51391845	rs12095997	Glycated hemoglobin levels	33462484	4e-19
	1	rs143778922	1	51391845	rs12095997	Triglyceride levels	33462484	8e-11
	1	rs143778922	1	51391845	rs12095997	Sex hormone-binding globulin levels	33462484	7e-11
	1	rs143778922	1	51391845	rs12095997	Gamma glutamyl transferase levels	33462484	1e-09
	1	rs143778922	1	51398101	rs61115731	Height	35831902	2e-13
	1	rs143778922	1	51438365	rs3176466	Type 2 diabetes	32541925	9e-16
	1	rs143778922	1	51438365	rs3176466	Hip circumference adjusted for BMI	34021172	1e-23
	1	rs143778922	1	51438881	rs3176468	Height	33713608	5e-07
	1	rs143778922	1	51438881	rs3176468	Height	33713608	7e-08
	1	rs143778922	1	51438881	rs3176468	Height	33713608	1e-12
	1	rs143778922	1	51438881	rs3176468	Height	33713608	3e-21
	1	rs143778922	1	51440093	rs12855	Height	31217584	5e-06
	1	rs143778922	1	51440093	rs12855	Height	35831902	5e-13
	1	rs143778922	1	51457200	rs72906810	Pulse pressure	30578418	4e-11
	1	rs143778922	1	51457200	rs72906810	Type 2 diabetes	34594039	2e-12
	1	rs143778922	1	51463424	rs10888713	Height	31562340	3e-25
	1	rs143778922	1	51463424	rs10888713	Height	35831902	8e-13
	1	rs143778922	1	51506886	rs12088739	Type 2 diabetes	30054458	1e-11
	1	rs143778922	1	51515746	rs111988223	Mean corpuscular volume	32888494	6e-13
	1	rs143778922	1	51515746	rs111988223	Mean spheric corpuscular volume	32888494	1e-12
	2	rs2820449	1	219693220	rs2820464	Waist-hip ratio	23563607	7e-09
	2	rs2820449	1	219693220	rs2820464	Inguinal hernia	34382107	7e-10
	2	rs2820449	1	219693220	rs2820464	Umbilical hernia	34382107	7e-18
	2	rs2820449	1	219695670	rs2485302	Umbilical hernia	34382107	6e-18
	2	rs2820449	1	219695670	rs2485302	Inguinal hernia	34382107	4e-10
	2	rs2820449	1	219700063	rs2820460	Umbilical hernia	34382107	1e-17
	2	rs2820449	1	219700063	rs2820460	Inguinal hernia	34382107	6e-10
	2	rs2820449	1	219700519	rs2785980	Adiponectin levels	31178129	3e-13
	2	rs2820449	1	219700519	rs2785980	Fasting blood insulin (BMI interaction)	22581228	2e-08
	2	rs2820449	1	219700519	rs2785980	Fasting blood insulin	22581228	7e-08
	2	rs2820449	1	219700519	rs2785980	Fasting blood insulin	25631608	3e-09
	2	rs2820449	1	219700519	rs2785980	Umbilical hernia	34382107	1e-17
	2	rs2820449	1	219700519	rs2785980	Inguinal hernia	34382107	6e-10
	2	rs2820449	1	219704537	rs9431559	Umbilical hernia	34382107	3e-17
	2	rs2820449	1	219704537	rs9431559	Inguinal hernia	34382107	3e-10
	2	rs2820449	1	219704537	rs9431559	Hip circumference	36329257	3e-10
	2	rs2820449	1	219705205	rs4500327	Umbilical hernia	34382107	4e-17
	2	rs2820449	1	219705205	rs4500327	Inguinal hernia	34382107	3e-10
	2	rs2820449	1	219706327	rs2785986	Umbilical hernia	34382107	3e-18
	2	rs2820449	1	219706327	rs2785986	Inguinal hernia	34382107	3e-11
	2	rs2820449	1	219707048	rs9431171	Umbilical hernia	34382107	3e-18
	2	rs2820449	1	219707048	rs9431171	Inguinal hernia	34382107	4e-11
	2	rs2820449	1	219708773	rs1572505	Umbilical hernia	34382107	3e-18
	2	rs2820449	1	219708773	rs1572505	Inguinal hernia	34382107	4e-11
	2	rs2820449	1	219709031	rs2993027	Umbilical hernia	34382107	2e-18
	2	rs2820449	1	219709031	rs2993027	Inguinal hernia	34382107	4e-11
	2	rs2820449	1	219709126	rs2785985	Umbilical hernia	34382107	2e-18
	2	rs2820449	1	219709126	rs2785985	Inguinal hernia	34382107	4e-11
	2	rs2820449	1	219709526	rs1415290	Umbilical hernia	34382107	2e-18
	2	rs2820449	1	219709526	rs1415290	Inguinal hernia	34382107	4e-11
	2	rs2820449	1	219710186	rs1337098	Umbilical hernia	34382107	4e-18
	2	rs2820449	1	219710186	rs1337098	Inguinal hernia	34382107	5e-11
	2	rs2820449	1	219710566	rs4846564	Umbilical hernia	34382107	2e-18
	2	rs2820449	1	219710566	rs4846564	Inguinal hernia	34382107	4e-11
	2	rs2820449	1	219711386	rs2785984	Umbilical hernia	34382107	3e-18
	2	rs2820449	1	219711386	rs2785984	Inguinal hernia	34382107	5e-11
	2	rs2820449	1	219712930	rs10779357	Umbilical hernia	34382107	4e-18
	2	rs2820449	1	219712930	rs10779357	Inguinal hernia	34382107	7e-11
	2	rs2820449	1	219713730	rs10779358	Umbilical hernia	34382107	6e-18
	2	rs2820449	1	219713730	rs10779358	Inguinal hernia	34382107	6e-11
	2	rs2820449	1	219714999	rs2820449	Umbilical hernia	34382107	4e-18
	2	rs2820449	1	219714999	rs2820449	Inguinal hernia	34382107	3e-11
	2	rs2820449	1	219717774	rs2785981	Umbilical hernia	34382107	3e-18
	2	rs2820449	1	219717774	rs2785981	Inguinal hernia	34382107	3e-11
	2	rs2820449	1	219718787	rs78857931	Umbilical hernia	34382107	7e-18
	2	rs2820449	1	219718787	rs78857931	Inguinal hernia	34382107	4e-11
	2	rs2820449	1	219719625	rs78190323	Inguinal hernia	34382107	3e-11
	2	rs2820449	1	219719625	rs78190323	Umbilical hernia	34382107	1e-18
	2	rs2820449	1	219719625	rs78190323	Varicose veins	34594039	8e-11
	2	rs2820449	1	219719625	rs78190323	Inguinal hernia	34594039	1e-15
	2	rs2820449	1	219722104	rs4846565	Waist-hip ratio	25673412	4e-25
	2	rs2820449	1	219722104	rs4846565	Waist-hip ratio	25673412	5e-11
	2	rs2820449	1	219722104	rs4846565	Waist-to-hip ratio adjusted for BMI in active individuals	28448500	3e-24
	2	rs2820449	1	219722104	rs4846565	Waist-to-hip ratio adjusted for BMI (joint analysis for main effect and physical activity interaction)	28448500	2e-26
	2	rs2820449	1	219722104	rs4846565	Inguinal hernia	34382107	2e-11
	2	rs2820449	1	219722104	rs4846565	Umbilical hernia	34382107	5e-18
	6	rs75495843	3	38051211	rs75495843	Trichilemmal cysts	34537190	5e-179
	6	rs75495843	3	38051211	rs75495843	Trichilemmal cysts	34537190	1E-320
	8	rs7636776	3	99844293	rs9811920	Axial length	24144296	5e-11
	8	rs7636776	3	99844293	rs9811920	Hip circumference adjusted for BMI	34021172	3e-09
	8	rs7636776	3	99868104	rs9289981	Breast cancer	32887889	4e-10
	9	rs2707450	4	17901679	rs979532	Systolic blood pressure	30595370	4e-12
	9	rs2707450	4	17901679	rs979532	Hip circumference adjusted for BMI	34021172	2e-21
	9	rs2707450	4	17903654	rs4144829	Birth weight	31043758	4e-34
	9	rs2707450	4	17903654	rs4144829	Waist circumference adjusted for body mass index	34021172	3e-09
	9	rs2707450	4	17903654	rs4144829	Lung volume	34128465	1e-09
	9	rs2707450	4	17917781	rs2174633	Heel bone mineral density	30598549	5e-13
	9	rs2707450	4	17917781	rs2174633	Heel bone mineral density	30595370	2e-18
	9	rs2707450	4	17917781	rs2174633	Offspring birth weight	31043758	4e-12
	9	rs2707450	4	17917781	rs2174633	Heel bone mineral density	30048462	2e-12
	9	rs2707450	4	17919066	rs12645584	Bioavailable testosterone levels	32042192	4e-09
	9	rs2707450	4	17919811	rs925098	Birth weight	27680694	1e-15
	9	rs2707450	4	17919811	rs925098	Height	22021425	3e-14
	9	rs2707450	4	17919811	rs925098	Sex hormone-binding globulin levels	32042192	8e-09
	9	rs2707450	4	17919811	rs925098	Height	31217584	2e-23
	9	rs2707450	4	17919811	rs925098	Sex hormone-binding globulin levels adjusted for BMI	32042192	3e-09
	9	rs2707450	4	17919811	rs925098	Sex hormone-binding globulin levels	35192695	1e-06
	9	rs2707450	4	17919811	rs925098	Sex hormone-binding globulin levels	35192695	2e-07
	9	rs2707450	4	17919811	rs925098	Height	33713608	2e-59
	9	rs2707450	4	17919811	rs925098	Height	33713608	6e-08
	9	rs2707450	4	17919811	rs925098	Height	33713608	1e-07
	9	rs2707450	4	17919811	rs925098	Height	33713608	3e-13
	9	rs2707450	4	17942560	rs2707450	Systolic blood pressure	30578418	2e-12
	9	rs2707450	4	17942560	rs2707450	Height	31562340	5e-19
	9	rs2707450	4	17946432	rs2724475	Height	20881960	2e-09
	9	rs2707450	4	17946432	rs2724475	Sex hormone-binding globulin levels adjusted for BMI	32042192	5e-14
	9	rs2707450	4	17946432	rs2724475	Sex hormone-binding globulin levels	32042192	5e-13
	9	rs2707450	4	17946432	rs2724475	Height	31217584	2e-26
	9	rs2707450	4	17946432	rs2724475	Height	35399580	6e-11
	9	rs2707450	4	17969698	rs2724485	Systolic blood pressure	35762941	2e-10
	9	rs2707450	4	17972372	rs2320299	Diastolic blood pressure	33230300	6e-11
	9	rs2707450	4	17972372	rs2320299	Systolic blood pressure	33230300	9e-21
	9	rs2707450	4	17972372	rs2320299	Pulse pressure	33230300	8e-14
	9	rs2707450	4	17972372	rs2320299	Hypertension	33230300	1e-13
	9	rs2707450	4	17993410	rs724577	Birth weight	23202124	5e-11
	9	rs2707450	4	17993410	rs724577	Birth weight (MTAG)	31681408	7e-17
	9	rs2707450	4	17993410	rs724577	Birth length (MTAG)	31681408	4e-16
	9	rs2707450	4	17993410	rs724577	Height	21998595	1e-15
	9	rs2707450	4	17993410	rs724577	Height	31217584	3e-26
	9	rs2707450	4	17998426	rs2061456	Height	28552196	1e-19
	9	rs2707450	4	17998426	rs2061456	Birth weight	31097437	4e-25
	9	rs2707450	4	17998426	rs2061456	Height	35831902	9e-57
	9	rs2707450	4	18008232	rs2610990	Systolic blood pressure	30224653	4e-20
	9	rs2707450	4	18008232	rs2610990	Educational attainment	35361970	3e-22
	9	rs2707450	4	18008232	rs2610990	Hip circumference adjusted for BMI	34021172	2e-19
	9	rs2707450	4	18015156	rs16896276	Corneal curvature	32193507	1e-31
	9	rs2707450	4	18015156	rs16896276	Corneal curvature	32193507	1e-07
	9	rs2707450	4	18015156	rs16896276	Corneal curvature	32193507	9e-09
	9	rs2707450	4	18015156	rs16896276	Waist circumference adjusted for body mass index	31669095	9e-20
	9	rs2707450	4	18015156	rs16896276	Orbital telorism	34791242	4e-09
	9	rs2707450	4	18022834	rs2610989	BMI at 8 months old	35315439	3e-06
	9	rs2707450	4	18022834	rs2610989	BMI at 1 year old	35315439	2e-06
	9	rs2707450	4	18022834	rs2610989	BMI at 5 years old	35315439	2e-06
	9	rs2707450	4	18022834	rs2610989	BMI at 1.5 years old	35315439	6e-08
	9	rs2707450	4	18022834	rs2610989	BMI at 2 years old	35315439	1e-06
	9	rs2707450	4	18022834	rs2610989	BMI at 6 months old	35315439	4e-06
	9	rs2707450	4	18025484	rs2011603	Pulse pressure	30578418	2e-11
	9	rs2707450	4	18025484	rs2011603	Type 2 diabetes	32541925	2e-13
	9	rs2707450	4	18025484	rs2011603	Educational attainment (years of education)	30038396	1e-08
	10	rs2131354	4	145599908	rs2131354	Hip circumference adjusted for BMI	28552196	2e-09
	10	rs2131354	4	145599908	rs2131354	Height	28552196	2e-19
	10	rs2131354	4	145599908	rs2131354	Offspring birth weight	31043758	3e-16
	10	rs2131354	4	145599908	rs2131354	Height	32902719	8e-08
	10	rs2131354	4	145599908	rs2131354	Whole brain restricted directional diffusion (multivariate analysis)	35505052	3e-19
	13	rs702101	5	171276393	rs702101	Height	28552196	6e-09
	13	rs702101	5	171276393	rs702101	Height	30595370	3e-113
	13	rs702101	5	171276393	rs702101	Waist circumference adjusted for body mass index	34021172	2e-16
	13	rs702101	5	171276393	rs702101	Hip circumference adjusted for BMI	34021172	2e-12
	14	rs31778	5	176511432	rs451643	Appendicular lean mass	31761296	7e-10
	14	rs31778	5	176513896	rs3135911	Appendicular lean mass	31761296	5e-15
	14	rs31778	5	176513896	rs3135911	Type 2 diabetes	32499647	2e-12
	14	rs31778	5	176513896	rs3135911	Type 2 diabetes	32541925	3e-10
	14	rs31778	5	176513896	rs3135911	Type 2 diabetes	30718926	4e-10
	14	rs31778	5	176513896	rs3135911	Waist-to-hip ratio adjusted for BMI	34021172	2e-09
	14	rs31778	5	176513896	rs3135911	Waist-hip index	34021172	2e-10
	14	rs31778	5	176520243	rs351855	Low density lipoprotein cholesterol levels	29083408	3e-06
	14	rs31778	5	176520243	rs351855	Low density lipoprotein cholesterol levels	29083408	1e-09
	14	rs31778	5	176520243	rs351855	Hemoglobin levels	32327693	2e-11
	14	rs31778	5	176520243	rs351855	Body fat distribution (trunk fat ratio)	30664634	1e-07
	14	rs31778	5	176520243	rs351855	Body fat distribution (arm fat ratio)	30664634	9e-15
	14	rs31778	5	176520243	rs351855	Body fat distribution (arm fat ratio)	30664634	8e-06
	14	rs31778	5	176520243	rs351855	Body fat distribution (arm fat ratio)	30664634	3e-07
	14	rs31778	5	176520243	rs351855	Body fat distribution (trunk fat ratio)	30664634	6e-06
	14	rs31778	5	176520243	rs351855	Waist-to-hip ratio adjusted for body mass index	26785701	2e-06
	14	rs31778	5	176520243	rs351855	Waist circumference adjusted for body mass index	34021172	1e-09
	14	rs31778	5	176522036	rs31778	Lung function (FEV1/FVC)	30595370	4e-11
	14	rs31778	5	176522036	rs31778	Low density lipoprotein cholesterol levels	34887591	1e-08
	15	rs806790	6	26218920	rs806790	Waist circumference adjusted for body mass index	34021172	4e-13
	15	rs806790	6	26218920	rs806790	Insomnia	35835914	3e-12
	15	rs806790	6	26218920	rs806790	Insomnia	35835914	7e-10
	15	rs806790	6	26218920	rs806790	Hip circumference adjusted for BMI	34021172	3e-37
	15	rs806790	6	26218920	rs806790	Hip circumference adjusted for BMI	34021172	2e-22
	16	rs112540634	6	34548206	rs2744939	Eczema	30595370	3e-08
	16	rs112540634	6	34548206	rs2744939	Mean corpuscular hemoglobin	30595370	5e-10
	16	rs112540634	6	34563060	rs2744977	Male-pattern baldness	30573740	7e-09
	16	rs112540634	6	34569720	rs2814973	Height	28552196	3e-13
	16	rs112540634	6	34581636	rs2744971	Height	23563607	8e-13
	16	rs112540634	6	34589632	rs2744965	Hip circumference adjusted for BMI	28552196	9e-07
	16	rs112540634	6	34603646	rs2492863	Body fat distribution (leg fat ratio)	30664634	1e-24
	16	rs112540634	6	34603646	rs2492863	Body fat distribution (trunk fat ratio)	30664634	1e-16
	16	rs112540634	6	34603646	rs2492863	Body fat distribution (leg fat ratio)	30664634	5e-16
	16	rs112540634	6	34603646	rs2492863	Body fat distribution (arm fat ratio)	30664634	2e-06
	16	rs112540634	6	34603646	rs2492863	Body fat distribution (trunk fat ratio)	30664634	1e-09
	16	rs112540634	6	34618893	rs2814993	Coronary artery disease	29212778	1e-11
	16	rs112540634	6	34618893	rs2814993	Height	18391952	4e-12
	16	rs112540634	6	34623905	rs112540634	Weight	28552196	3e-11
	16	rs112540634	6	34623905	rs112540634	Lymphocyte count	32888494	2e-19
	16	rs112540634	6	34623905	rs112540634	Height	30595370	2e-159
	16	rs112540634	6	34623905	rs112540634	Posterior thalamic nuclei volume	34006833	8e-11
	16	rs112540634	6	34623905	rs112540634	Hip circumference adjusted for BMI	34021172	6e-31
	16	rs112540634	6	34683635	rs6938239	Height	20881960	6e-12
	16	rs112540634	6	34708901	rs2764203	Myocardial infarction	33532862	1e-07
	16	rs112540634	6	34711467	rs2764204	Lung function (FVC)	30595370	2e-08
	16	rs112540634	6	34717578	rs61431557	Appendicular lean mass	33097823	4e-50
	16	rs112540634	6	34717578	rs61431557	Hip circumference adjusted for BMI	34021172	7e-43
	16	rs112540634	6	34763982	rs9469890	Coronary artery disease	29212778	1e-10
	16	rs112540634	6	34763982	rs9469890	Pubertal anthropometrics	23449627	9e-08
	16	rs112540634	6	34825662	rs16894959	Waist circumference	25673412	6e-06
	16	rs112540634	6	34825662	rs16894959	Waist circumference	25673412	3e-08
	16	rs112540634	6	34825662	rs16894959	Hip circumference adjusted for BMI	25673412	3e-13
	16	rs112540634	6	34825662	rs16894959	Hip circumference adjusted for BMI	25673412	3e-06
	16	rs112540634	6	34825662	rs16894959	Hip circumference adjusted for BMI	25673412	9e-10
	16	rs112540634	6	34825662	rs16894959	Hip circumference	25673412	8e-08
	16	rs112540634	6	34825662	rs16894959	Hip circumference	25673412	1e-13
	16	rs112540634	6	34825662	rs16894959	Hip circumference	25673412	2e-08
	16	rs2258604	6	34997606	rs2258604	Waist circumference adjusted for body mass index	34021172	7e-10
	17	6:158783382_AT_A	6	158722034	rs1832871	Height	25282103	2e-15
	17	6:158783382_AT_A	6	158738975	rs10945540	Height	30595370	9e-37
	17	6:158783382_AT_A	6	158755437	rs2105333	Height	34594039	1e-24
	17	6:158783382_AT_A	6	158755437	rs2105333	Weight	34594039	3e-08
	17	6:158783382_AT_A	6	158775332	rs705953	General cognitive ability	29844566	7e-06
	18	rs798565	7	2752152	rs798565	Chronic obstructive pulmonary disease	30804561	4e-09
	18	rs798565	7	2752152	rs798565	Chronic obstructive pulmonary disease x current smoker interaction (2df)	33106845	4e-10
	18	rs798565	7	2752152	rs798565	Chronic obstructive pulmonary disease in ever smokers	33106845	5e-07
	18	rs798565	7	2752152	rs798565	Chronic obstructive pulmonary disease x ever smoker interaction (2df)	33106845	5e-10
	18	rs798565	7	2752152	rs798565	Chronic obstructive pulmonary disease in non-current smokers	33106845	7e-10
	18	rs798565	7	2752152	rs798565	Chronic obstructive pulmonary disease x current smoker interaction (main effect)	33106845	7e-10
	19	rs42039	7	92239144	rs42034	Pulse pressure	27841878	8e-08
	19	rs42039	7	92239144	rs42034	Pulse pressure	27841878	2e-10
	19	rs42039	7	92239144	rs42034	Pulse pressure	27841878	2e-23
	19	rs42039	7	92239144	rs42034	Systolic blood pressure	27841878	1e-09
	19	rs42039	7	92239144	rs42034	Rheumatoid arthritis	33310728	1e-08
	19	rs42039	7	92239144	rs42034	Rheumatoid arthritis	35470158	4e-06
	19	rs42039	7	92239144	rs42034	Rheumatoid arthritis (rheumatoid factor and/or anti-cyclic citrullinated peptide seropositive)	35470158	6e-08
	19	rs42039	7	92239531	rs42035	Brain morphology (MOSTest)	32665545	4e-08
	19	rs42039	7	92239531	rs42035	Subcortical volume (MOSTest)	32665545	1e-10
	19	rs42039	7	92241451	rs42036	Height	34594039	1e-145
	19	rs42039	7	92244422	rs42039	Height	25282103	4e-88
	19	rs42039	7	92244422	rs42039	Hip circumference adjusted for BMI	28552196	3e-06
	19	rs42039	7	92244422	rs42039	Stroke	29531354	7e-09
	19	rs42039	7	92244422	rs42039	Stroke	29531354	2e-07
	19	rs42039	7	92244422	rs42039	Ischemic stroke	29531354	2e-07
	19	rs42039	7	92244422	rs42039	Ischemic stroke	29531354	7e-09
	19	rs42039	7	92244422	rs42039	Height	30595370	3e-240
	19	rs42039	7	92244422	rs42039	Platelet count	32888493	2e-10
	19	rs42039	7	92244422	rs42039	Neutrophil count	32888494	2e-41
	19	rs42039	7	92244422	rs42039	Plateletcrit	32888494	8e-11
	19	rs42039	7	92244422	rs42039	Appendicular lean mass	33097823	4e-106
	19	rs42039	7	92245927	rs42040	Medication use (agents acting on the renin-angiotensin system)	34594039	3e-08
	19	rs42039	7	92246744	rs42041	Rheumatoid arthritis	18794853	4e-06
	19	rs42039	7	92246744	rs42041	Hip circumference adjusted for BMI	34021172	4e-37
	19	rs42039	7	92247333	rs42043	Eosinophil counts	32888494	9e-37
	19	rs42039	7	92247333	rs42043	Eosinophil percentage of white cells	32888494	4e-12
	19	rs42039	7	92247333	rs42043	Platelet count	32888493	2e-11
	19	rs42039	7	92247333	rs42043	Brain morphology (MOSTest)	35164939	1e-11
	20	rs34275932	7	120825318	rs6963115	Pediatric areal bone mineral density (radius)	28181694	4e-12
	20	rs34275932	7	120830215	rs9640799	Pediatric areal bone mineral density (radius vs spine & hip discordant skeletal phenotype)	29240982	5e-12
	20	rs34275932	7	120843516	rs7797976	Pediatric areal bone mineral density (radius)	26041818	2e-11
	20	rs34275932	7	120843516	rs7797976	Pediatric areal bone mineral density (radius)	26041818	3e-10
	20	rs34275932	7	120843516	rs7797976	Pediatric bone mineral content (radius)	26041818	6e-07
	20	rs34275932	7	120843516	rs7797976	Pediatric bone mineral content (radius)	26041818	3e-08
	21	rs149882987	7	148564138	rs148190310	Serum uric acid levels	34594039	1e-08
	21	rs149882987	7	148584494	rs149882987	Hip circumference adjusted for BMI	34021172	4e-09
	22	rs72656010	8	57112046	rs34571768	Lymphocyte count	32888493	1e-10
	22	rs72656010	8	57112046	rs34571768	Monocyte count	32888494	4e-10
	22	rs72656010	8	57112046	rs34571768	Hip circumference adjusted for BMI	34021172	1e-11
	22	rs72656010	8	57122215	rs72656010	Heel bone mineral density	30598549	9e-14
	22	rs72656010	8	57122215	rs72656010	Fat-free mass	30593698	2e-19
	22	rs72656010	8	57122215	rs72656010	Fat-free mass	30593698	6e-33
	22	rs72656010	8	57122215	rs72656010	Fat-free mass	30593698	2e-17
	22	rs72656010	8	57122215	rs72656010	Appendicular lean mass	31761296	2e-09
	22	rs72656010	8	57122215	rs72656010	Heel bone mineral density	30595370	3e-19
	22	rs72656010	8	57122215	rs72656010	Birth weight	31043758	1e-13
	22	rs72656010	8	57122215	rs72656010	Height	30595370	4e-172
	22	rs72656010	8	57122215	rs72656010	Heel bone mineral density	30048462	1e-11
	22	rs72656010	8	57122215	rs72656010	Appendicular lean mass	33097823	7e-126
	22	rs72656010	8	57122215	rs72656010	Height	35831902	3e-16
	22	rs72656010	8	57122215	rs72656010	Weight	34594039	2e-41
	24	rs28705285	9	98276371	rs28410513	Cortical surface area	32193296	2e-14
	24	rs28705285	9	98277367	rs199883506	Monobrow	27182965	1e-13
	24	rs28705285	9	98279370	rs28704635	Hip circumference adjusted for BMI	34021172	7e-15
	26	rs10828316	10	22833063	rs10430590	Non-albumin protein levels	33462484	1e-09
	26	rs10828316	10	22839628	rs10828317	Acute lymphoblastic leukemia (B-cell precursor)	23996088	2e-09
	26	rs10828316	10	22839628	rs10828317	Acute lymphoblastic leukemia in childhood (B cell precursor)	29632299	2e-10
	26	rs10828316	10	22839628	rs2230469	Pulse pressure	33230300	9e-12
	27	rs3740237	10	32557592	rs3740237	Waist-to-hip ratio adjusted for BMI	31669095	1e-12
	27	rs3740237	10	32557592	rs3740237	Waist-to-hip ratio adjusted for BMI	30239722	6e-18
	27	rs3740237	10	32557592	rs3740237	Waist circumference adjusted for body mass index	31669095	8e-10
	27	rs3740237	10	32557592	rs3740237	Waist-hip ratio	30595370	2e-14
	27	rs3740237	10	32590362	rs76164690	Diastolic blood pressure	30224653	7e-10
	27	rs3740237	10	32619572	rs11592754	Male-pattern baldness	30573740	9e-25
	27	rs3740237	10	32619572	rs11592754	Balding type 1	30595370	2e-27
	27	rs3740237	10	32619572	rs11592754	Waist-to-hip ratio adjusted for BMI	30239722	3e-18
	27	rs3740237	10	32619572	rs11592754	Waist-to-hip ratio adjusted for BMI	30575882	4e-19
	27	rs3740237	10	32619572	rs11592754	Waist-hip ratio	30575882	5e-08
	28	rs7952436	11	66899619	rs56088284	Height	28270201	4e-09
	28	rs7952436	11	66899619	rs56088284	Red blood cell count	32888493	1e-30
	28	rs7952436	11	66899619	rs56088284	Red blood cell count	32888493	1e-27
	28	rs7952436	11	66899619	rs56088284	Red blood cell count	32888494	2e-23
	28	rs7952436	11	66988048	rs12790261	Appendicular lean mass	33097823	6e-40
	28	rs7952436	11	67024534	rs7952436	Fat-free mass	30593698	5e-14
	28	rs7952436	11	67024534	rs7952436	Fat-free mass	30593698	5e-11
	28	rs7952436	11	67024534	rs7952436	Fat-free mass	30593698	7e-23
	28	rs7952436	11	67024534	rs7952436	Height	28270201	2e-12
	28	rs7952436	11	67024534	rs7952436	Waist-to-hip ratio adjusted for BMI	31669095	9e-10
	28	rs7952436	11	67024534	rs7952436	Waist circumference adjusted for body mass index	31669095	1e-81
	28	rs7952436	11	67024534	rs7952436	Height	30595370	4e-262
	28	rs7952436	11	67024534	rs7952436	Waist circumference adjusted for body mass index	34021172	5e-29
	28	rs7952436	11	67024534	rs7952436	A body shape index	34021172	3e-19
	28	rs7952436	11	67024534	rs7952436	Red blood cell count	30595370	3e-22
	28	rs7952436	11	67024534	rs7952436	Hip circumference adjusted for BMI	34021172	5e-40
	28	rs7952436	11	67024534	rs7952436	Waist circumference adjusted for body mass index	34021172	2e-48
	28	rs7952436	11	67024534	rs7952436	Height	34594039	5e-153
	28	rs7952436	11	67024534	rs7952436	Weight	34594039	4e-26
	28	rs7952436	11	67097778	rs76335321	Red cell distribution width	32888493	1e-18
	28	rs7952436	11	67097778	rs76335321	Mean spheric corpuscular volume	32888494	7e-48
	28	rs7952436	11	67097778	rs76335321	Red cell distribution width	32888494	4e-14
	28	rs7952436	11	67097778	rs76335321	Red cell distribution width	30595370	2e-21
	28	rs7952436	11	67184725	rs61734601	Height	28552196	2e-10
	28	rs7952436	11	67184725	rs61734601	Height	28270201	2e-10
	28	rs7952436	11	67184725	rs61734601	Mean corpuscular hemoglobin	32888494	4e-28
	28	rs7952436	11	67184725	rs61734601	Mean reticulocyte volume	32888494	7e-43
	28	rs7952436	11	67184725	rs61734601	Mean corpuscular volume	32888494	1e-38
	28	rs7952436	11	67184725	rs61734601	Insulin-like growth factor 1 levels	33462484	4e-12
	28	rs7952436	11	67184725	rs61734601	Orbital telorism	34791242	2e-08
	28	rs7952436	11	67184725	rs61734601	Blood urea nitrogen levels	34594039	8e-09
	29	rs923346	11	68191947	rs880610	Osteoporosis	34594039	2e-09
	31	rs76895963	12	4384844	rs76895963	Height	28552196	1e-07
	31	rs76895963	12	4384844	rs76895963	Type 2 diabetes	29358691	2e-10
	31	rs76895963	12	4384844	rs76895963	Low density lipoprotein cholesterol levels	32154731	9e-11
	31	rs76895963	12	4384844	rs76895963	Heel bone mineral density	30595370	4e-29
	31	rs76895963	12	4384844	rs76895963	Type 2 diabetes	30297969	1e-69
	31	rs76895963	12	4384844	rs76895963	Triglyceride levels	32154731	2e-16
	31	rs76895963	12	4384844	rs76895963	Triglyceride levels	32203549	8e-30
	31	rs76895963	12	4384844	rs76895963	Body mass index	30595370	8e-09
	31	rs76895963	12	4384844	rs76895963	Body mass index	30239722	8e-08
	31	rs76895963	12	4384844	rs76895963	Pulse pressure	30578418	1e-12
	31	rs76895963	12	4384844	rs76895963	Appendicular lean mass	31761296	3e-10
	31	rs76895963	12	4384844	rs76895963	Blood glucose levels	31928498	1e-16
	31	rs76895963	12	4384844	rs76895963	Triglyceride levels	31928498	4e-13
	31	rs76895963	12	4384844	rs76895963	Waist circumference	31928498	1e-10
	31	rs76895963	12	4384844	rs76895963	Heel bone mineral density	30598549	5e-26
	31	rs76895963	12	4384844	rs76895963	Appendicular lean mass	31761296	3e-10
	31	rs76895963	12	4384844	rs76895963	Height	28270201	3e-08
	31	rs76895963	12	4384844	rs76895963	Pulse pressure	28135244	2e-07
	31	rs76895963	12	4384844	rs76895963	Type 2 diabetes	31118516	1e-07
	31	rs76895963	12	4384844	rs76895963	Sex hormone-binding globulin levels	32042192	2e-33
	31	rs76895963	12	4384844	rs76895963	Offspring birth weight	31043758	5e-09
	31	rs76895963	12	4384844	rs76895963	Birth weight	31043758	2e-13
	31	rs76895963	12	4384844	rs76895963	Type 2 diabetes	32541925	1e-96
	31	rs76895963	12	4384844	rs76895963	Sex hormone-binding globulin levels adjusted for BMI	32042192	1e-120
	31	rs76895963	12	4384844	rs76895963	Sex hormone-binding globulin levels adjusted for BMI	32042192	1e-64
	31	rs76895963	12	4384844	rs76895963	Sex hormone-binding globulin levels	32042192	1e-44
	31	rs76895963	12	4384844	rs76895963	Waist circumference adjusted for body mass index	31669095	3e-09
	31	rs76895963	12	4384844	rs76895963	Sex hormone-binding globulin levels adjusted for BMI	32042192	2e-55
	31	rs76895963	12	4384844	rs76895963	Low density lipoprotein cholesterol levels	32493714	1e-21
	31	rs76895963	12	4384844	rs76895963	Height	30595370	4e-166
	31	rs76895963	12	4384844	rs76895963	Bioavailable testosterone levels	32042192	6e-21
	31	rs76895963	12	4384844	rs76895963	Bioavailable testosterone levels	32042192	4e-18
	31	rs76895963	12	4384844	rs76895963	Heel bone mineral density	30048462	4e-23
	31	rs76895963	12	4384844	rs76895963	Sex hormone-binding globulin levels	32042192	4e-79
	31	rs76895963	12	4384844	rs76895963	Non-HDL cholesterol levels	34887591	1e-24
	31	rs76895963	12	4384844	rs76895963	Total bilirubin levels	33462484	2e-09
	31	rs76895963	12	4384844	rs76895963	Serum total protein level	33462484	9e-15
	31	rs76895963	12	4384844	rs76895963	Triglyceride levels	33462484	1e-23
	31	rs76895963	12	4384844	rs76895963	Low density lipoprotein cholesterol levels	34887591	3e-19
	31	rs76895963	12	4384844	rs76895963	Sex hormone-binding globulin levels	33462484	6e-44
	31	rs76895963	12	4384844	rs76895963	Cardiovascular disease	30595370	3e-09
	31	rs76895963	12	4384844	rs76895963	Triglyceride levels	34887591	3e-69
	31	rs76895963	12	4384844	rs76895963	Low density lipoprotein cholesterol levels	33462484	1e-14
	31	rs76895963	12	4384844	rs76895963	Total cholesterol levels	34887591	2e-35
	31	rs76895963	12	4384844	rs76895963	Total cholesterol levels	34887591	1e-29
	31	rs76895963	12	4384844	rs76895963	Sex hormone-binding globulin levels	34321204	6e-16
	31	rs76895963	12	4384844	rs76895963	Sex hormone-binding globulin levels	34321204	8e-13
	31	rs76895963	12	4384844	rs76895963	Non-HDL cholesterol levels	34887591	5e-29
	31	rs76895963	12	4384844	rs76895963	Sex hormone-binding globulin levels	34321204	1e-10
	31	rs76895963	12	4384844	rs76895963	Triglyceride levels	34887591	5e-51
	31	rs76895963	12	4384844	rs76895963	Type 2 diabetes	30595370	2e-31
	31	rs76895963	12	4384844	rs76895963	Urate levels	33462484	2e-12
	31	rs76895963	12	4384844	rs76895963	Medication use (HMG CoA reductase inhibitors)	31015401	3e-17
	31	rs76895963	12	4384844	rs76895963	Medication use (drugs used in diabetes)	31015401	8e-19
	31	rs76895963	12	4384844	rs76895963	Apolipoprotein B levels	33462484	2e-18
	31	rs76895963	12	4384844	rs76895963	Sex hormone-binding globulin levels in postmenopausal women	35192695	1e-21
	31	rs76895963	12	4384844	rs76895963	Sex hormone-binding globulin levels	35192695	4e-38
	31	rs76895963	12	4384844	rs76895963	Psoriasis or type 2 diabetes (trans-disease meta-analysis)	33385400	4e-09
	31	rs76895963	12	4384844	rs76895963	Sex hormone-binding globulin levels	35192695	4e-38
	31	rs76895963	12	4384844	rs76895963	Sex hormone-binding globulin levels in premenopausal women	35192695	1e-09
	31	rs76895963	12	4384844	rs76895963	Appendicular lean mass	33097823	8e-112
	31	rs76895963	12	4384844	rs76895963	Serum albumin levels	33462484	1e-14
	31	rs76895963	12	4384844	rs76895963	Orbital telorism	34791242	6e-10
	31	rs76895963	12	4384844	rs76895963	Type 2 diabetes	35551307	5e-75
	31	rs76895963	12	4384844	rs76895963	Type 2 diabetes	35551307	8e-86
	31	rs76895963	12	4384844	rs76895963	Total cholesterol levels	33462484	3e-18
	31	rs76895963	12	4384844	rs76895963	Low density lipoprotein cholesterol levels	34887591	6e-17
	31	rs76895963	12	4384844	rs76895963	Blood glucose levels	33462484	2e-29
	31	rs76895963	12	4384844	rs76895963	Total lipid levels in large VLDL	35213538	5e-08
	31	rs76895963	12	4384844	rs76895963	Triglyceride levels in LDL	35213538	4e-10
	31	rs76895963	12	4384844	rs76895963	Triglyceride levels in HDL	35213538	2e-09
	31	rs76895963	12	4384844	rs76895963	Free cholesterol levels in large VLDL	35213538	5e-08
	31	rs76895963	12	4384844	rs76895963	Triglyceride levels in IDL	35213538	4e-08
	31	rs76895963	12	4384844	rs76895963	Triglyceride levels in large VLDL	35213538	3e-08
	31	rs76895963	12	4384844	rs76895963	Triglyceride levels in small VLDL	35213538	1e-09
	31	rs76895963	12	4384844	rs76895963	Total fatty acid levels	35213538	2e-08
	31	rs76895963	12	4384844	rs76895963	Cholesterol to total lipids ratio in very large VLDL	35213538	3e-08
	31	rs76895963	12	4384844	rs76895963	Free cholesterol to total lipids ratio in very large VLDL	35213538	1e-08
	31	rs76895963	12	4384844	rs76895963	Total lipid levels in very large VLDL	35213538	4e-08
	31	rs76895963	12	4384844	rs76895963	Concentration of very large VLDL particles	35213538	2e-08
	31	rs76895963	12	4384844	rs76895963	Saturated fatty acid levels	35213538	2e-08
	31	rs76895963	12	4384844	rs76895963	Total triglycerides levels	35213538	2e-09
	31	rs76895963	12	4384844	rs76895963	Triglyceride levels in VLDL	35213538	1e-08
	31	rs76895963	12	4384844	rs76895963	Triglycerides to total lipids ratio in very large HDL	35213538	4e-10
	31	rs76895963	12	4384844	rs76895963	Triglyceride levels in very large VLDL	35213538	1e-08
	31	rs76895963	12	4384844	rs76895963	Triglyceride levels in very small VLDL	35213538	1e-08
	31	rs76895963	12	4384844	rs76895963	Systolic blood pressure	30595370	5e-11
	31	rs76895963	12	4384844	rs76895963	Glucose levels	35213538	9e-09
	31	rs76895963	12	4384844	rs76895963	Triglyceride levels in medium LDL	35213538	9e-11
	31	rs76895963	12	4384844	rs76895963	Monounsaturated fatty acid levels	35213538	1e-08
	31	rs76895963	12	4384844	rs76895963	Total lipid levels in small HDL	35213538	2e-10
	31	rs76895963	12	4384844	rs76895963	Concentration of small HDL particles	35213538	5e-09
	31	rs76895963	12	4384844	rs76895963	Triglyceride levels in small HDL	35213538	2e-11
	31	rs76895963	12	4384844	rs76895963	Triglyceride levels in medium HDL	35213538	2e-09
	31	rs76895963	12	4384844	rs76895963	Triglyceride levels in medium VLDL	35213538	6e-09
	31	rs76895963	12	4384844	rs76895963	Free cholesterol levels in small HDL	35213538	1e-09
	31	rs76895963	12	4384844	rs76895963	Phospholipid levels in small HDL	35213538	1e-09
	31	rs76895963	12	4384844	rs76895963	Triglyceride levels in large LDL	35213538	1e-09
	31	rs76895963	12	4384844	rs76895963	Phospholipid levels in large VLDL	35213538	3e-08
	31	rs76895963	12	4384844	rs76895963	Concentration of large VLDL particles	35213538	3e-08
	31	rs76895963	12	4384844	rs76895963	Triglyceride levels in small LDL	35213538	3e-09
	31	rs76895963	12	4384844	rs76895963	Type 2 diabetes	34594039	8e-52
	31	rs76895963	12	4384844	rs76895963	Serum albumin levels	34594039	5e-14
	31	rs76895963	12	4384844	rs76895963	Alanine aminotransferase levels	34594039	4e-10
	31	rs76895963	12	4384844	rs76895963	Glucose levels	34594039	3e-28
	31	rs76895963	12	4384844	rs76895963	Height	34594039	2e-101
	31	rs76895963	12	4384844	rs76895963	Serum total protein level	34594039	1e-15
	31	rs76895963	12	4384844	rs76895963	Weight	34594039	4e-44
	31	rs76895963	12	4384844	rs76895963	Hemoglobin A1c levels	34594039	2e-101
	31	rs76895963	12	4384844	rs76895963	Triglycerides	34594039	2e-24
	31	rs76895963	12	4384844	rs76895963	Pulse pressure	34594039	1e-11
	31	rs76895963	12	4384844	rs76895963	Serum uric acid levels	34594039	1e-12
	31	rs76895963	12	4384844	rs76895963	Total bilirubin levels	34594039	1e-09
	31	rs76895963	12	4384844	rs76895963	Medication use (HMG CoA reductase inhibitors)	34594039	3e-17
	31	rs76895963	12	4384844	rs76895963	Medication use (drugs used in diabetes)	34594039	8e-19
	33	rs59932020	12	24172260	rs17481131	Depressive symptoms (MTAG)	32606422	8e-09
	35	rs11049385	12	28297884	rs61920210	Cortical thickness (MOSTest)	32665545	9e-14
	35	rs11049385	12	28305937	rs11049376	Whole brain restricted directional diffusion (multivariate analysis)	35505052	2e-39
	35	rs11049385	12	28320536	rs11049386	Chronic obstructive pulmonary disease	30804561	3e-08
	35	rs11049385	12	28330038	rs11049403	Brain morphology (MOSTest)	35164939	3e-41
	35	rs11049385	12	28333108	rs2078017	Vertex-wise sulcal depth	34910505	5e-07
	35	rs11049385	12	28333108	rs2078017	Vertex-wise sulcal depth	34910505	2e-93
	35	rs11049385	12	28394902	rs7303747	Brain morphology (MOSTest)	32665545	5e-31
	35	rs11049385	12	28412372	rs11049488	Chronic obstructive pulmonary disease	33909500	5e-08
	35	rs11049385	12	28471319	rs10843151	Waist circumference adjusted for body mass index	28448500	1e-10
	35	rs11049385	12	28471319	rs10843151	Waist circumference adjusted for body mass index	28448500	2e-07
	35	rs11049385	12	28471319	rs10843151	Waist circumference adjusted for BMI (joint analysis main effects and physical activity interaction)	28448500	2e-09
	35	rs11049385	12	28471319	rs10843151	Waist circumference adjusted for BMI in active individuals	28448500	9e-07
	35	rs11049385	12	28471319	rs10843151	Waist circumference adjusted for BMI in active individuals	28448500	1e-08
	35	rs11049385	12	28471319	rs10843151	Waist circumference adjusted for BMI in active individuals	28448500	1e-08
	35	rs11049385	12	28471319	rs10843151	Waist circumference adjusted for BMI (joint analysis main effects and physical activity interaction)	28448500	5e-07
	35	rs11049385	12	28471319	rs10843151	Waist circumference adjusted for BMI (joint analysis main effects and physical activity interaction)	28448500	1e-09
	35	rs11049385	12	28471319	rs10843151	Waist circumference adjusted for body mass index	28448500	2e-10
	35	rs11049385	12	28589093	rs11049598	Cortical thickness	34560273	1e-17
	35	rs11049385	12	28589093	rs11049598	Vertex-wise cortical thickness	34910505	3e-22
	35	rs11049385	12	28600244	rs11049611	Height	25282103	3e-32
	36	rs10878984	12	69827658	rs10748128	Height	25429064	7e-07
	36	rs10878984	12	69827658	rs10748128	Height	25282103	4e-29
	36	rs10878984	12	69827658	rs10748128	Height	31562340	6e-18
	36	rs10878984	12	69827658	rs10748128	Hip circumference adjusted for BMI	25673412	4e-09
	36	rs10878984	12	69827658	rs10748128	Hip circumference adjusted for BMI	25673412	9e-07
	36	rs10878984	12	69827658	rs10748128	Height	20881960	2e-20
	36	rs10878984	12	69827658	rs10748128	Height	23563607	7e-15
	36	rs10878984	12	69827658	rs10748128	Appendicular lean mass	33097823	7e-38
	36	rs10878984	12	69827658	rs10748128	Height	35831902	8e-16
	36	rs10878984	12	69827658	rs10748128	Hip circumference adjusted for BMI	34021172	8e-14
	36	rs10878984	12	69827658	rs10748128	Hip circumference adjusted for BMI	34021172	1e-16
	36	rs10878984	12	69827658	rs10748128	Waist circumference adjusted for body mass index	34021172	4e-09
	36	rs10878984	12	69827658	rs10748128	Height	34594039	1e-15
	36	rs10878984	12	69827658	rs10748128	Height	34594039	8e-64
	36	rs10878984	12	69828534	rs10878984	Height	28552196	4e-13
	36	rs10878984	12	69828534	rs10878984	Heel bone mineral density	30595370	2e-13
	36	rs10878984	12	69828534	rs10878984	Heel bone mineral density	30598549	3e-09
	36	rs10878984	12	69828534	rs10878984	Height	30595370	4e-103
	36	rs10878984	12	69828534	rs10878984	Heel bone mineral density	30048462	2e-09
	36	rs10878984	12	69828534	rs10878984	Height	35831902	6e-17
	36	rs10878984	12	69831694	rs10878986	Thyroid stimulating hormone levels	32769997	2e-08
	37	rs7954185	12	94090867	rs10745658	Hip circumference adjusted for BMI	34021172	4e-15
	37	rs7954185	12	94096042	rs7969076	Heel bone mineral density	28869591	4e-07
	37	rs7954185	12	94096042	rs7969076	Heel bone mineral density	28869591	2e-10
	37	rs7954185	12	94096042	rs7969076	Heel bone mineral density	30048462	1e-12
	37	rs7954185	12	94120732	rs10777536	Heel bone mineral density	30595370	1e-17
	37	rs7954185	12	94120732	rs10777536	Heel bone mineral density	30598549	7e-18
	37	rs7954185	12	94120732	rs10777536	Heel bone mineral density	30048462	5e-13
	38	rs71190381	13	51099577	rs3118903	Appendicular lean mass	31761296	3e-23
	38	rs71190381	13	51099577	rs3118903	Low hand grip strength (60 years and older) (EWGSOP)	33510174	7e-11
	38	rs71190381	13	51109955	rs3118910	Hip circumference	25673412	2e-07
	38	rs71190381	13	51109955	rs3118910	Hip circumference	25673412	3e-12
	38	rs71190381	13	51111355	rs3116602	Height	18391952	7e-09
	38	rs71190381	13	51111355	rs3116602	Height	31217584	7e-07
	38	rs71190381	13	51111355	rs3116602	Appendicular lean mass	33097823	1e-154
	38	rs71190381	13	51111355	rs3116602	Height	34594039	4e-112
	38	rs71190381	13	51116901	rs3118914	Height	19343178	4e-10
	38	rs71190381	13	51116901	rs3118914	Height	31217584	2e-06
	38	rs71190381	13	51121547	rs9535463	Weight	34594039	3e-28
	38	rs71190381	13	51136808	rs3118916	Weight	28552196	6e-06
	38	rs71190381	13	51143055	rs3116613	Urinary albumin-to-creatinine ratio	31630189	4e-08
	38	rs71190381	13	51167209	rs11161735 x rs3116617	Total PHF-tau (SNP x SNP interaction)	32450446	2e-11
	39	rs12889267	14	21542766	rs12889267	Fat-free mass	30593698	3e-07
	39	rs12889267	14	21542766	rs12889267	Fat-free mass	30593698	2e-11
	39	rs12889267	14	21542766	rs12889267	Hemoglobin levels	32327693	2e-14
	39	rs12889267	14	21542766	rs12889267	Hematocrit	27863252	3e-09
	39	rs12889267	14	21542766	rs12889267	Resting heart rate	27798624	4e-20
	39	rs12889267	14	21542766	rs12889267	PR interval	32439900	3e-08
	39	rs12889267	14	21542766	rs12889267	Hematocrit	32888494	3e-18
	39	rs12889267	14	21542766	rs12889267	Hematocrit	32888493	2e-25
	39	rs12889267	14	21542766	rs12889267	Hemoglobin concentration	32888493	1e-20
	39	rs12889267	14	21542766	rs12889267	Hemoglobin concentration	32888493	2e-22
	39	rs12889267	14	21542766	rs12889267	Hemoglobin	32888494	6e-15
	39	rs12889267	14	21542766	rs12889267	Hematocrit	32888493	2e-23
	39	rs12889267	14	21542766	rs12889267	Heart rate response to exercise	29769521	2e-06
	39	rs12889267	14	21542766	rs12889267	Red blood cell count	32888493	2e-16
	39	rs12889267	14	21542766	rs12889267	Vertex-wise cortical thickness	34910505	3e-09
	39	rs12889267	14	21542766	rs12889267	Plateletcrit	32888494	2e-12
	39	rs12889267	14	21542766	rs12889267	Vertex-wise sulcal depth	34910505	3e-15
	39	rs12889267	14	21542766	rs12889267	Cortical thickness	34560273	3e-09
	39	rs12889267	14	21542766	rs12889267	Red blood cell count	32888494	9e-11
	39	rs12889267	14	21542766	rs12889267	Red blood cell count	30595370	2e-17
	39	rs12889267	14	21542766	rs12889267	Descending thoracic aortic diameter	34837083	3e-11
	39	rs12889267	14	21542766	rs12889267	Descending aorta maximum area	35922433	5e-08
	39	rs12889267	14	21542766	rs12889267	Hematocrit	34594039	2e-12
	39	rs12889267	14	21542766	rs12889267	Red blood cell count	34594039	5e-10
	39	rs12889267	14	21542766	rs12889267	Hemoglobin	34594039	6e-10
	40	rs10083313	14	53917808	rs10083313	Cortical surface area	34560273	1e-17
	41	rs569147467	14	103860206	rs12889639	Aspartate aminotransferase levels	33547301	1e-10
	41	rs569147467	14	103860309	rs12890750	Type 2 diabetes	32541925	3e-09
	41	rs569147467	14	103877884	rs12898029	Brain shape (segment 5)	33821002	6e-10
	41	rs569147467	14	103960026	rs56365443	Type 2 diabetes	32541925	2e-08
	43	rs8034564	15	99190601	rs8034564	Hip circumference adjusted for BMI	34021172	7e-13
	43	rs8034564	15	99193269	rs7402982	Birth weight	27680694	1e-09
	43	rs8034564	15	99193269	rs7402982	Gamma glutamyl transpeptidase	34594039	9e-09
	44	rs30224	16	14406119	rs30224	QT interval	34274964	2e-08
	45	rs7223535	17	29168077	rs79461387	Neutrophil percentage of white cells	27863252	3e-09
	45	rs7223535	17	29168077	rs79461387	Neutrophil percentage of white cells	32888494	5e-16
	45	rs7223535	17	29168078	rs75637630	Granulocyte percentage of myeloid white cells	27863252	1e-09
	45	rs7223535	17	29180996	rs62070645	Weight	34594039	9e-26
	45	rs7223535	17	29210595	rs62070648	Lung function (FVC)	30804560	5e-15
	45	rs7223535	17	29210595	rs62070648	FEV1	30804560	2e-10
	45	rs7223535	17	29210595	rs62070648	Lung function (FVC)	30595370	6e-27
	45	rs7223535	17	29211667	rs7223535	Breast cancer	29059683	4e-10
	45	rs7223535	17	29211667	rs7223535	Fat-free mass	30593698	3e-15
	45	rs7223535	17	29211667	rs7223535	Fat-free mass	30593698	2e-27
	45	rs7223535	17	29211667	rs7223535	Fat-free mass	30593698	3e-16
	45	rs7223535	17	29211667	rs7223535	Birth weight	31043758	2e-13
	45	rs7223535	17	29211667	rs7223535	Waist circumference adjusted for body mass index	31669095	1e-34
	45	rs7223535	17	29211667	rs7223535	Height	30595370	1e-222
	45	rs7223535	17	29211667	rs7223535	Uterine leiomyoma or breast cancer (pleiotropy)	35803233	3e-15
	45	rs7223535	17	29211667	rs7223535	Height	35831902	3e-09
	45	rs7223535	17	29211667	rs7223535	Waist circumference adjusted for body mass index	34021172	2e-13
	45	rs7223535	17	29214880	rs113934718	Waist circumference adjusted for body mass index	28552196	3e-07
	45	rs7223535	17	29214880	rs113934718	Height	35831902	3e-10
	45	rs7223535	17	29214880	rs113934718	Breast cancer	34594039	1e-08
	45	rs7223535	17	29221277	rs62070652	Breast cancer	32887889	6e-09
	45	rs7223535	17	29221277	rs62070652	Cancer (pleiotropy)	32887889	6e-09
	45	rs7223535	17	29221277	rs62070652	Educational attainment	35361970	2e-09
	45	rs7223535	17	29221277	rs62070652	Breast cancer	34290314	1e-06
	45	rs7223535	17	29236745	rs35958868	Height	28552196	9e-15
	45	rs7223535	17	29236745	rs35958868	Height	35831902	3e-09
	45	rs7223535	17	29236745	rs35958868	Hip circumference adjusted for BMI	34021172	6e-22
	45	rs7223535	17	29251641	rs35840638	Uterine leiomyoma or ER negative breast cancer (pleiotropy)	35803233	2e-09
	45	rs7223535	17	29251641	rs35840638	Uterine leiomyoma or ER positive breast cancer (pleiotropy)	35803233	2e-12
	46	rs1043515	17	36913807	rs12951408	Heel bone mineral density	30598549	6e-12
	46	rs1043515	17	36913807	rs12951408	Heel bone mineral density	30048462	2e-09
	46	rs1043515	17	36922196	rs1043515	Height	31562340	4e-17
	46	rs1043515	17	36922196	rs1043515	Heel bone mineral density	30595370	1e-14
	46	rs1043515	17	36922196	rs1043515	Height	20881960	3e-10
	46	rs1043515	17	36922196	rs1043515	Height	30595370	7e-49
	46	rs1043515	17	36925750	rs2075060	Height	28552196	1e-08
	46	rs1043515	17	36929578	rs2338115	Fat-free mass	30593698	1e-09
	46	rs1043515	17	36929578	rs2338115	Fat-free mass	30593698	9e-07
	46	rs1043515	17	36929578	rs2338115	Fat-free mass	30593698	2e-14
	46	rs1043515	17	36929578	rs2338115	Appendicular lean mass	33097823	1e-39
	47	rs9905385	17	59491384	rs9892365	Weight	34594039	1e-09
	47	rs9905385	17	59492268	rs758599	Waist-hip ratio	30595370	3e-24
	47	rs9905385	17	59492714	rs758598	Waist-hip ratio	30239722	6e-11
	47	rs9905385	17	59492714	rs758598	Height	34594039	8e-122
	47	rs9905385	17	59493008	rs1076392	Waist-hip index	34021172	7e-15
	47	rs9905385	17	59493008	rs1076392	Waist circumference adjusted for body mass index	34021172	1e-28
	47	rs9905385	17	59493008	rs1076392	Waist-to-hip ratio adjusted for BMI	34021172	4e-12
	47	rs9905385	17	59493008	rs1076392	A body shape index	34021172	1e-08
	47	rs9905385	17	59494574	rs882367	Waist circumference adjusted for BMI (adjusted for smoking behaviour)	28443625	6e-07
	47	rs9905385	17	59494574	rs882367	Waist circumference adjusted for BMI (adjusted for smoking behaviour)	28443625	4e-10
	47	rs9905385	17	59494574	rs882367	Waist circumference adjusted for BMI (joint analysis main effects and smoking interaction)	28443625	5e-11
	47	rs9905385	17	59494574	rs882367	Waist circumference adjusted for BMI (joint analysis main effects and smoking interaction)	28443625	2e-06
	47	rs9905385	17	59494574	rs882367	Waist circumference adjusted for BMI (joint analysis main effects and smoking interaction)	28443625	5e-06
	47	rs9905385	17	59494574	rs882367	Waist circumference adjusted for body mass index	25673412	4e-08
	47	rs9905385	17	59494574	rs882367	Waist circumference adjusted for body mass index	25673412	1e-13
	47	rs9905385	17	59494574	rs882367	Waist circumference adjusted for body mass index	25673412	4e-08
	47	rs9905385	17	59494574	rs882367	Waist circumference adjusted for BMI in non-smokers	28443625	9e-06
	47	rs9905385	17	59494574	rs882367	Waist circumference adjusted for BMI in non-smokers	28443625	1e-10
	47	rs9905385	17	59494574	rs882367	Waist circumference adjusted for BMI in non-smokers	28443625	1e-06
	47	rs9905385	17	59494574	rs882367	Sitting height ratio	25865494	8e-14
	47	rs9905385	17	59496649	rs2079795	Height	25282103	2e-46
	47	rs9905385	17	59496649	rs2079795	Height	20881960	2e-24
	47	rs9905385	17	59496649	rs2079795	Sitting height ratio	25865494	1e-15
	47	rs9905385	17	59496649	rs2079795	Height	23563607	1e-18
	47	rs9905385	17	59496649	rs2079795	Height	19893584	3e-06
	47	rs9905385	17	59496649	rs2079795	Height	31217584	4e-10
	47	rs9905385	17	59496649	rs2079795	Lung function (FVC)	30595370	1e-21
	47	rs9905385	17	59496649	rs2079795	Height	35399580	4e-11
	47	rs9905385	17	59496649	rs2079795	Height	35831902	6e-21
	47	rs9905385	17	59497277	rs757608	Height	25429064	2e-17
	47	rs9905385	17	59497277	rs757608	Waist-to-hip ratio adjusted for BMI	31669095	2e-23
	47	rs9905385	17	59497277	rs757608	Waist circumference adjusted for body mass index	28448500	6e-11
	47	rs9905385	17	59497277	rs757608	Waist circumference adjusted for body mass index	28448500	6e-07
	47	rs9905385	17	59497277	rs757608	Waist circumference adjusted for body mass index	28448500	1e-06
	47	rs9905385	17	59497277	rs757608	Waist-to-hip ratio adjusted for BMI	30239722	1e-26
	47	rs9905385	17	59497277	rs757608	Waist-to-hip ratio adjusted for BMI	30239722	1e-26
	47	rs9905385	17	59497277	rs757608	Waist-to-hip ratio adjusted for BMI	30575882	4e-28
	47	rs9905385	17	59497277	rs757608	Waist-hip ratio	30575882	5e-08
	47	rs9905385	17	59497277	rs757608	Waist circumference adjusted for BMI (joint analysis main effects and physical activity interaction)	28448500	3e-07
	47	rs9905385	17	59497277	rs757608	Waist circumference adjusted for BMI (joint analysis main effects and physical activity interaction)	28448500	1e-11
	47	rs9905385	17	59497277	rs757608	Waist circumference adjusted for BMI (joint analysis main effects and physical activity interaction)	28448500	6e-06
	47	rs9905385	17	59497277	rs757608	Waist circumference adjusted for BMI in active individuals	28448500	1e-06
	47	rs9905385	17	59497277	rs757608	Waist circumference adjusted for BMI in active individuals	28448500	2e-09
	47	rs9905385	17	59497277	rs757608	Waist circumference adjusted for BMI in active individuals	28448500	2e-07
	47	rs9905385	17	59497277	rs757608	Waist circumference adjusted for BMI in active individuals	28448500	2e-06
	47	rs9905385	17	59497277	rs757608	Waist circumference adjusted for BMI in active individuals	28448500	1e-10
	47	rs9905385	17	59497277	rs757608	Waist circumference adjusted for BMI (joint analysis main effects and physical activity interaction)	28448500	5e-06
	47	rs9905385	17	59497277	rs757608	Waist circumference adjusted for BMI (joint analysis main effects and physical activity interaction)	28448500	3e-06
	47	rs9905385	17	59497277	rs757608	Waist circumference adjusted for BMI (joint analysis main effects and physical activity interaction)	28448500	2e-10
	47	rs9905385	17	59497277	rs757608	Waist circumference adjusted for body mass index	28448500	6e-12
	47	rs9905385	17	59497277	rs757608	Waist circumference adjusted for body mass index	28448500	9e-06
	47	rs9905385	17	59497277	rs757608	Height	18391951	6e-08
	47	rs9905385	17	59497277	rs757608	Height	31217584	5e-09
	47	rs9905385	17	59497277	rs757608	Waist circumference adjusted for body mass index	31669095	1e-51
	47	rs9905385	17	59497277	rs757608	Height	35399580	2e-10
	47	rs9905385	17	59497277	rs757608	Creatinine levels	33462484	3e-27
	47	rs9905385	17	59497277	rs757608	Estimated glomerular filtration rate	33462484	4e-27
	47	rs9905385	17	59497277	rs757608	Waist circumference adjusted for body mass index	34021172	1e-21
	47	rs9905385	17	59498052	rs7214743	Height	31562340	1e-61
	47	rs9905385	17	59498052	rs7214743	Anthropometric traits	30166351	1e-78
	47	rs9905385	17	59498052	rs7214743	Anthropometric traits (multi-trait analysis)	30166351	5e-43
	47	rs9905385	17	59498052	rs7214743	Height	30595370	7e-167
	47	rs9905385	17	59498052	rs7214743	Height	34594039	7e-50
	47	rs9905385	17	59498250	rs9905385	Appendicular lean mass	33097823	2e-63
	47	rs9905385	17	59498250	rs9905385	Systolic blood pressure	36329257	4e-08
	47	rs9905385	17	59498250	rs9905385	Mean arterial pressure	36329257	4e-10
	47	rs9905385	17	59498250	rs9905385	Diastolic blood pressure	36329257	8e-10
	47	rs9905385	17	59498250	rs9905385	Height	35831902	1e-21
	49	rs9912553	17	79959703	rs9912553	Offspring birth weight	31043758	2e-09
	49	rs9912553	17	79959703	rs9912553	Birth weight	31043758	2e-06
	50	rs4369779	18	20724328	rs4800148	Height	28552196	2e-19
	50	rs4369779	18	20724328	rs4800148	Fat-free mass	30593698	5e-12
	50	rs4369779	18	20724328	rs4800148	Fat-free mass	30593698	1e-18
	50	rs4369779	18	20724328	rs4800148	Fat-free mass	30593698	3e-25
	50	rs4369779	18	20724328	rs4800148	Body fat distribution (leg fat ratio)	30664634	9e-21
	50	rs4369779	18	20724328	rs4800148	Body fat distribution (trunk fat ratio)	30664634	2e-25
	50	rs4369779	18	20724328	rs4800148	Body fat distribution (leg fat ratio)	30664634	1e-07
	50	rs4369779	18	20724328	rs4800148	Body fat distribution (trunk fat ratio)	30664634	2e-10
	50	rs4369779	18	20724328	rs4800148	Height	18391951	4e-09
	50	rs4369779	18	20724328	rs4800148	Height	31217584	5e-13
	50	rs4369779	18	20724328	rs4800148	Height	35831902	6e-25
	50	rs4369779	18	20724810	rs7235010	Waist-to-hip ratio adjusted for BMI	30575882	8e-18
	50	rs4369779	18	20724810	rs7235010	Waist-hip ratio	30575882	5e-08
	50	rs4369779	18	20724810	rs7235010	Height	34594039	4e-206
	50	rs4369779	18	20727611	rs4800452	Hip circumference adjusted for BMI	28552196	7e-07
	50	rs4369779	18	20727611	rs4800452	Waist-to-hip ratio adjusted for BMI	30239722	2e-18
	50	rs4369779	18	20727611	rs4800452	Waist circumference adjusted for BMI (joint analysis main effects and physical activity interaction)	28448500	2e-11
	50	rs4369779	18	20727611	rs4800452	Waist circumference adjusted for BMI in active individuals	28448500	4e-11
	50	rs4369779	18	20727611	rs4800452	Waist circumference adjusted for BMI in active individuals	28448500	2e-11
	50	rs4369779	18	20727611	rs4800452	Waist circumference adjusted for BMI in active individuals	28448500	1e-17
	50	rs4369779	18	20727611	rs4800452	Waist circumference adjusted for BMI (joint analysis main effects and physical activity interaction)	28448500	4e-11
	50	rs4369779	18	20727611	rs4800452	Waist circumference adjusted for BMI (joint analysis main effects and physical activity interaction)	28448500	1e-17
	50	rs4369779	18	20727611	rs4800452	Height	20881960	4e-30
	50	rs4369779	18	20727611	rs4800452	Height	31217584	6e-15
	50	rs4369779	18	20728049	rs7237942	Heel bone mineral density	30598549	2e-13
	50	rs4369779	18	20728158	rs7238093	Waist circumference adjusted for body mass index	31669095	2e-75
	50	rs4369779	18	20728158	rs7238093	Lung function (FVC)	30061609	7e-09
	50	rs4369779	18	20728158	rs7238093	Lung function (FVC)	30061609	5e-06
	50	rs4369779	18	20728158	rs7238093	Lung function (FEV1)	30061609	2e-07
	50	rs4369779	18	20728158	rs7238093	Waist circumference adjusted for body mass index	34021172	1e-34
	50	rs4369779	18	20731930	rs4239436	Waist circumference adjusted for BMI (adjusted for smoking behaviour)	28443625	2e-22
	50	rs4369779	18	20731930	rs4239436	Waist circumference adjusted for BMI (joint analysis main effects and smoking interaction)	28443625	5e-24
	50	rs4369779	18	20731930	rs4239436	Waist circumference adjusted for BMI (joint analysis main effects and smoking interaction)	28443625	4e-14
	50	rs4369779	18	20731930	rs4239436	Waist circumference adjusted for BMI (joint analysis main effects and smoking interaction)	28443625	4e-13
	50	rs4369779	18	20731930	rs4239436	Waist circumference adjusted for BMI (adjusted for smoking behaviour)	28443625	9e-13
	50	rs4369779	18	20731930	rs4239436	Waist circumference adjusted for BMI (adjusted for smoking behaviour)	28443625	8e-14
	50	rs4369779	18	20731930	rs4239436	Waist circumference adjusted for body mass index	25673412	1e-14
	50	rs4369779	18	20731930	rs4239436	Waist circumference adjusted for body mass index	25673412	1e-22
	50	rs4369779	18	20731930	rs4239436	Waist circumference adjusted for body mass index	25673412	1e-11
	50	rs4369779	18	20731930	rs4239436	Waist circumference adjusted for body mass index	28448500	2e-18
	50	rs4369779	18	20731930	rs4239436	Waist circumference adjusted for BMI in non-smokers	28443625	1e-11
	50	rs4369779	18	20731930	rs4239436	Waist circumference adjusted for BMI in non-smokers	28443625	3e-19
	50	rs4369779	18	20731930	rs4239436	Waist circumference adjusted for BMI in non-smokers	28443625	6e-11
	50	rs4369779	18	20731930	rs4239436	Waist circumference adjusted for body mass index	28448500	4e-09
	50	rs4369779	18	20731930	rs4239436	Waist circumference adjusted for BMI (joint analysis main effects and physical activity interaction)	28448500	1e-18
	50	rs4369779	18	20731930	rs4239436	Waist circumference adjusted for BMI in active individuals	28448500	1e-09
	50	rs4369779	18	20731930	rs4239436	Waist circumference adjusted for BMI in active individuals	28448500	4e-17
	50	rs4369779	18	20731930	rs4239436	Waist circumference adjusted for BMI in active individuals	28448500	2e-11
	50	rs4369779	18	20731930	rs4239436	Waist circumference adjusted for BMI (joint analysis main effects and physical activity interaction)	28448500	2e-09
	50	rs4369779	18	20731930	rs4239436	Waist circumference adjusted for body mass index	28448500	3e-20
	50	rs4369779	18	20731930	rs4239436	Waist circumference adjusted for BMI in smokers	28443625	1e-07
	50	rs4369779	18	20731930	rs4239436	Waist circumference adjusted for body mass index	28448500	2e-12
	50	rs4369779	18	20731930	rs4239436	Waist circumference adjusted for body mass index	28448500	2e-11
	50	rs4369779	18	20731930	rs4239436	Hip circumference adjusted for BMI	34021172	3e-25
	50	rs4369779	18	20732224	rs4239437	Height	35831902	6e-29
	50	rs4369779	18	20735408	rs4369779	Height	25282103	2e-53
	50	rs4369779	18	20735408	rs4369779	Height	25429064	5e-24
	50	rs4369779	18	20735408	rs4369779	Height	31562340	2e-76
	50	rs4369779	18	20735408	rs4369779	Hip circumference adjusted for BMI	25673412	3e-15
	50	rs4369779	18	20735408	rs4369779	Hip circumference adjusted for BMI	25673412	2e-07
	50	rs4369779	18	20735408	rs4369779	Hip circumference adjusted for BMI	25673412	6e-11
	50	rs4369779	18	20735408	rs4369779	Sitting height ratio	25865494	7e-07
	50	rs4369779	18	20735408	rs4369779	Height	20189936	3e-06
	50	rs4369779	18	20735408	rs4369779	Height	31217584	3e-16
	50	rs4369779	18	20735408	rs4369779	Height	30595370	3e-273
	50	rs4369779	18	20735408	rs4369779	Heel bone mineral density	30048462	3e-17
	50	rs4369779	18	20735408	rs4369779	Height	35399580	5e-15
	50	rs4369779	18	20735408	rs4369779	Height	34594039	9e-73
	50	rs4369779	18	20735461	rs4308051	Waist circumference adjusted for body mass index	28448500	4e-12
	50	rs4369779	18	20735461	rs4308051	Sitting height ratio	25865494	5e-06
	50	rs4369779	18	20735461	rs4308051	Waist circumference adjusted for BMI (joint analysis main effects and physical activity interaction)	28448500	9e-12
	51	rs1074047	19	2157167	rs7249081	Fat-free mass	30593698	1e-10
	51	rs1074047	19	2157167	rs7249081	Fat-free mass	30593698	2e-14
	51	rs1074047	19	2157167	rs7249081	Waist-hip ratio	30239722	6e-14
	51	rs1074047	19	2158398	rs6510645	Hip circumference adjusted for BMI	34021172	1e-30
	51	rs1074047	19	2161321	rs57908212	Hemoglobin levels	32327693	2e-39
	51	rs1074047	19	2161321	rs57908212	Hematocrit	27863252	1e-17
	51	rs1074047	19	2161321	rs57908212	Hemoglobin concentration	27863252	3e-14
	51	rs1074047	19	2161321	rs57908212	Red blood cell count	27863252	6e-15
	51	rs1074047	19	2161321	rs57908212	Red blood cell count	32888494	1e-40
	51	rs1074047	19	2161321	rs57908212	Red blood cell count	30595370	7e-46
	51	rs1074047	19	2161321	rs57908212	Red blood cell count	34594039	1e-39
	51	rs1074047	19	2163771	rs36065733	Hematocrit	32888493	4e-56
	51	rs1074047	19	2163771	rs36065733	Hemoglobin concentration	32888493	7e-62
	51	rs1074047	19	2163771	rs36065733	Hemoglobin concentration	32888493	4e-54
	51	rs1074047	19	2163771	rs36065733	Hematocrit	32888493	3e-65
	51	rs1074047	19	2163771	rs36065733	Red blood cell count	32888493	7e-50
	51	rs1074047	19	2163771	rs36065733	Red blood cell count	32888493	7e-57
	51	rs1074047	19	2163771	rs36065733	Hemoglobin	34594039	2e-47
	51	rs1074047	19	2165842	rs12610645	Hemoglobin	29403010	1e-08
	51	rs1074047	19	2167878	rs4807205	Red blood cell count	29403010	4e-08
	51	rs1074047	19	2167878	rs4807205	Systemic lupus erythematosus	33493351	8e-09
	51	rs1074047	19	2167878	rs4807205	Systemic lupus erythematosus	33493351	3e-06
	51	rs1074047	19	2170954	rs12986413	Height	18391950	3e-08
	51	rs1074047	19	2170954	rs12986413	Height	31217584	5e-07
	51	rs1074047	19	2173836	rs11882273	Waist-to-hip ratio adjusted for BMI	31669095	1e-13
	51	rs1074047	19	2173836	rs11882273	Waist-hip ratio	30595370	4e-14
	51	rs1074047	19	2175891	rs12982593	Hemoglobin levels	28017375	9e-07
	51	rs1074047	19	2176586	rs12459350	Waist-to-hip ratio adjusted for BMI	30239722	2e-16
	51	rs1074047	19	2176586	rs12459350	Waist-hip ratio	30239722	2e-15
	51	rs1074047	19	2176586	rs12459350	Waist-to-hip ratio adjusted for BMI	30575882	5e-15
	51	rs1074047	19	2176586	rs12459350	Waist-hip ratio	30575882	5e-08
	51	rs1074047	19	2176586	rs12459350	Waist-hip ratio	30239722	2e-15
	51	rs1074047	19	2184652	rs4806832	Heel bone mineral density	28869591	2e-06
	51	rs1074047	19	2184652	rs4806832	Heel bone mineral density	28869591	3e-10
	51	rs1074047	19	2184652	rs4806832	Heel bone mineral density	30048462	5e-14
	52	rs742630	20	31337487	rs1883730	Age of smoking initiation (MTAG)	30643251	2e-13
	52	rs742630	20	31337487	rs1883730	Oily fish consumption	32193382	3e-08
	52	rs742630	20	31348750	rs6058869	Chronic inflammatory diseases (ankylosing spondylitis, Crohn's disease, psoriasis, primary sclerosing cholangitis, ulcerative colitis) (pleiotropy)	26974007	4e-09
	52	rs742630	20	31348750	rs6058869	Inflammatory bowel disease	26192919	3e-08
	52	rs742630	20	31349908	rs6087990	Brain morphology (MOSTest)	32665545	8e-11
	52	rs742630	20	31349908	rs6087990	Ulcerative colitis	26192919	6e-06
	52	rs742630	20	31349908	rs6087990	Cortical surface area (MOSTest)	32665545	1e-09
	52	rs742630	20	31353785	rs6058874	Male-pattern baldness	30573740	6e-09
	52	rs742630	20	31357097	rs1855349	Retinal vascular fractal dimension	34743558	9e-07
	52	rs742630	20	31392777	rs6058893	Total cholesterol levels	30275531	5e-08
	53	rs143384	20	34025756	rs143384	Infant length	25281659	3e-10
	53	rs143384	20	34025756	rs143384	Height	25282103	1e-121
	53	rs143384	20	34025756	rs143384	Hip circumference adjusted for BMI	28552196	3e-07
	53	rs143384	20	34025756	rs143384	Height	28552196	4e-36
	53	rs143384	20	34025756	rs143384	Fat-free mass	30593698	2e-49
	53	rs143384	20	34025756	rs143384	Knee pain	31482140	1e-12
	53	rs143384	20	34025756	rs143384	Fat-free mass	30593698	6e-68
	53	rs143384	20	34025756	rs143384	Fat-free mass	30593698	7e-21
	53	rs143384	20	34025756	rs143384	Brain region volumes	31676860	2e-08
	53	rs143384	20	34025756	rs143384	Body fat distribution (trunk fat ratio)	30664634	4e-48
	53	rs143384	20	34025756	rs143384	Body fat distribution (leg fat ratio)	30664634	3e-43
	53	rs143384	20	34025756	rs143384	Appendicular lean mass	31761296	6e-23
	53	rs143384	20	34025756	rs143384	Body fat distribution (leg fat ratio)	30664634	1e-40
	53	rs143384	20	34025756	rs143384	Body fat distribution (leg fat ratio)	30664634	3e-09
	53	rs143384	20	34025756	rs143384	Body fat distribution (trunk fat ratio)	30664634	6e-38
	53	rs143384	20	34025756	rs143384	Appendicular lean mass	31761296	4e-47
	53	rs143384	20	34025756	rs143384	Hip circumference adjusted for BMI	25673412	1e-31
	53	rs143384	20	34025756	rs143384	Hip circumference adjusted for BMI	25673412	3e-16
	53	rs143384	20	34025756	rs143384	Hip circumference adjusted for BMI	25673412	5e-21
	53	rs143384	20	34025756	rs143384	Joint mobility (Beighton score)	27182965	1e-12
	53	rs143384	20	34025756	rs143384	Weight	28552196	2e-10
	53	rs143384	20	34025756	rs143384	Subcortical volume (MOSTest)	32665545	2e-10
	53	rs143384	20	34025756	rs143384	Waist-to-hip ratio adjusted for BMI	30575882	2e-27
	53	rs143384	20	34025756	rs143384	Waist-hip ratio	30575882	5e-08
	53	rs143384	20	34025756	rs143384	Knee osteoarthritis	30374069	1e-19
	53	rs143384	20	34025756	rs143384	Hip circumference	25673412	4e-12
	53	rs143384	20	34025756	rs143384	Hip circumference	25673412	4e-11
	53	rs143384	20	34025756	rs143384	Height	20881960	1e-58
	53	rs143384	20	34025756	rs143384	Anthropometric traits (multi-trait analysis)	30166351	1e-170
	53	rs143384	20	34025756	rs143384	Anthropometric traits	30166351	9e-292
	53	rs143384	20	34025756	rs143384	Walking pace	33128006	2e-09
	53	rs143384	20	34025756	rs143384	Height	31217584	5e-21
	53	rs143384	20	34025756	rs143384	Knee osteoarthritis	30664745	5e-23
	53	rs143384	20	34025756	rs143384	Lung function (FVC)	30804560	1e-23
	53	rs143384	20	34025756	rs143384	FEV1	30804560	4e-12
	53	rs143384	20	34025756	rs143384	Peak expiratory flow	30804560	1e-09
	53	rs143384	20	34025756	rs143384	Developmental dysplasia of the hip	30273415	4e-22
	53	rs143384	20	34025756	rs143384	Low hand grip strength (60 years and older) (EWGSOP)	33510174	4e-13
	53	rs143384	20	34025756	rs143384	Low hand grip strength (60 years and older) (EWGSOP)	33510174	6e-13
	53	rs143384	20	34025756	rs143384	Femoral neck size	31053729	3e-10
	53	rs143384	20	34025756	rs143384	Trochanter size	31053729	1e-18
	53	rs143384	20	34025756	rs143384	Intertrochanteric region size	31053729	1e-09
	53	rs143384	20	34025756	rs143384	Spine bone size	31053729	4e-21
	53	rs143384	20	34025756	rs143384	Hip bone size	31053729	2e-22
	53	rs143384	20	34025756	rs143384	Waist-to-hip ratio adjusted for BMI	34021172	3e-28
	53	rs143384	20	34025756	rs143384	Waist-hip index	34021172	6e-23
	53	rs143384	20	34025756	rs143384	Height	35399580	7e-18
	53	rs143384	20	34025756	rs143384	Appendicular lean mass	33097823	7E-319
	53	rs143384	20	34025756	rs143384	Knee osteoarthritis	34450027	1e-23
	53	rs143384	20	34025756	rs143384	Waist-hip ratio	30595370	3e-21
	53	rs143384	20	34025756	rs143384	Height	35831902	4e-40
	53	rs143384	20	34025756	rs143384	Lung function (FVC)	30595370	2e-38
	53	rs143384	20	34025756	rs143384	Hip circumference adjusted for BMI	34021172	9e-43
	53	rs143384	20	34025756	rs143384	Waist circumference adjusted for body mass index	34021172	5e-09
	53	rs143384	20	34025756	rs143384	A body shape index	34021172	2e-13
	53	rs143384	20	34025756	rs143384	Hip circumference adjusted for BMI	34021172	1e-92
	53	rs143384	20	34025756	rs143384	Height	34594039	7e-65
	53	rs143384	20	34025756	rs143384	Weight	34594039	3e-57
	53	rs143384	20	34025756	rs143384	Height	34594039	3E-379
	54	rs6063031	20	45522102	rs6063031	A body shape index	34021172	7e-15
	54	rs6063031	20	45522102	rs6063031	Waist-to-hip ratio adjusted for BMI	34021172	3e-24
	54	rs6063031	20	45522102	rs6063031	Waist circumference adjusted for body mass index	34021172	5e-11
	54	rs6063031	20	45522102	rs6063031	Hip index	34021172	1e-09
	54	rs6063031	20	45522102	rs6063031	Waist-hip index	34021172	1e-24
	54	rs6063031	20	45522102	rs6063031	Hip circumference adjusted for BMI	34021172	2e-10
	55	rs2298333	21	39670772	rs9983358	Height	34594039	1e-46
	55	rs2298333	21	39673981	rs2298333	Appendicular lean mass	33097823	1e-43
	55	rs2298333	21	39690245	rs9976812	Height	30595370	2e-54
	Lookup was performed 2023-02-06 using the GWAS catalog via FUMA

## Sheet: Table S9
	Suplementary table 9 Genetic correlations
	Trait 1	Trait 2	rg	se	p
	FNW	Hip fracture	0.481	0.073	3.4e-11
	FNW	HIP fracture UK-Biobank*	0.5745	0.1515	0.0001
	FNW	Any fracture	0.068	0.046	0.14
	FNW	FN-BMD	-0.204	0.051	5.6e-05
	Genetic correlation between femoral neck width (FNW) and related traits: hip fracture (18), Fracture at any bone site (any fracture, 19), FN-BMD (20). *UK-Biobank excluding FNW GWAS sample

## Sheet: Table S10
	Supplementary table 10 Variance explained and F-statistics for instruments used in Mendelian randomization analyses
		N SNPs	R2	Sample size	F-statistic
	FNW	40	0.0408497	38150	40.576
	FN-BMD	40	0.0242542	49988	31.0384
	Femoral neck width (FNW) SNPs are from the present GWAS, Femoral neck bone mineral density (FN-BMD) SNPs are from published GWAS (PMID: 22504420 and PMID: 26367794)

[truncated: 6 more sheets: Table S11, Table S12, Table S13, Table S14, Table S15, Table S16]
